# Supplementary material for: Genetic Variations in TNFAIP3 and CTLA4 and Their Association with Circulating TNF-α and sCTLA4 Levels in Kurdish Patients with Rheumatoid Arthritis
Source: Genes (Basel). 2026 Jul 18;17(7):821. doi: 10.3390/genes17070821 (PMC13409714; doi:10.3390/genes17070821)
Supplement: Supplementary file 1 [file genes-17-00821-s001.zip]

Archive with 4 entries (4 files):
- Supplementary Table S1..xlsx
- Supplementary Table S2.xlsx
- Supplementary Table S3. Summary of mutations gnomAD.csv
- Supplementary Table S4.  GeneMANIA.xlsx
