# Supplementary material for: Genetic Variations in TNFAIP3 and CTLA4 and Their Association with Circulating TNF-α and sCTLA4 Levels in Kurdish Patients with Rheumatoid Arthritis
Source: Genes (Basel). 2026 Jul 18;17(7):821. doi: 10.3390/genes17070821 (PMC13409714; doi:10.3390/genes17070821)
Supplement: Supplementary file 1 [file genes-17-00821-s001.zip › Supplementary Table S1..xlsx]

## Sheet: Sheet1
Supplementary Table S1. Variants identified in TNFAIP3 and CTLA4 genes in RA patients analyzed with DNA mutation variant analysis.
Gene	Chromosome	Genomic Position	Variant ID (dbSNP ID)	Reference	Alternate	HGVS Genomic Notation	Variant type
TNFAIP3	6	137874755	.	C	A	NC_000006.12:g.137874755C>A	Substitution
TNFAIP3	6	137874760	.	G	A	NC_000006.12:g.137874760G>A	Substitution
TNFAIP3	6	137874761	.	G	T	NC_000006.12:g.137874761G>T	Substitution
TNFAIP3	6	137874761	.	G	GG	NC_000006.12:g.137874761_137874762insG	Insertion
TNFAIP3	6	137874762	rs1008108450	G	C	NC_000006.12:g.137874762G>C	Substitution
TNFAIP3	6	137874766	rs1776178073	G	T	NC_000006.12:g.137874760G>T	Substitution
TNFAIP3	6	137874768	.	T	G	NC_000006.12:g.137874768T>G	Substitution
TNFAIP3	6	137874770	.	A	G	NC_000006.12:g.137874770A>G	Substitution
TNFAIP3	6	137874773	.	C	T	NC_000006.12:g.137874773C>T	Substitution
TNFAIP3	6	137874773	rs2482725609	C	A	NC_000006.12:g.137874773C>A	Substitution
TNFAIP3	6	137874774	.	T	G	NC_000006.12:g.137874774T>G	Substitution
TNFAIP3	6	137874774	.	T	A	NC_000006.12:g.137874774T>A	Substitution
TNFAIP3	6	137874775	.	G	T	NC_000006.12:g.137874775G>T	Substitution
TNFAIP3	6	137874781	rs1393545410	C	A	NC_000006.12:g.137874781C>A	Substitution
TNFAIP3	6	137874781	rs1393545410	C	T	NC_000006.12:g.137874781C>T	Substitution
TNFAIP3	6	137874782	.	T	G	NC_000006.12:g.137874782T>G	Substitution
TNFAIP3	6	137874783	.	T	A	NC_000006.12:g.137874783T>A	Substitution
TNFAIP3	6	137874784	.	T	A	NC_000006.12:g.137874784T>A	Substitution
TNFAIP3	6	137874785	.	G	T	NC_000006.12:g.:137874785G>T	Substitution
TNFAIP3	6	137874786	.	C	T	NC_000006.12:g.137874786C>T	Substitution
TNFAIP3	6	137874787	rs1051895204	T	C	NC_000006.12:g.137874787T>C	Substitution
TNFAIP3	6	137874790	.	G	C	NC_000006.12:g.137874790G>C	Substitution
TNFAIP3	6	137874792	.	C	T	NC_000006.12:g.137874792C>T	Substitution
TNFAIP3	6	137874792	rs2114476682	C	G	NC_000006.12:g.137874792C>G	Substitution
TNFAIP3	6	137874792	.	CT	C	NC_000006.12:g.137874793delT	Deletion
TNFAIP3	6	137874793	.	T	C	NC_000006.12:g.137874793T>C	Substitution
TNFAIP3	6	137874793	rs1486682948	T	G	NC_000006.12:g.137874793T>G	Substitution
TNFAIP3	6	137874794	.	T	C	NC_000006.12:g.137874794T>C	Substitution
TNFAIP3	6	137874795	.	A	C	NC_000006.12:g.137874795A>C	Deletion
TNFAIP3	6	137874796	.	CA	C	NC_000006.12:g.137874797delA	Substitution
TNFAIP3	6	137874798	.	T	A	NC_000006.12:g.137874798T>A	Substitution
TNFAIP3	6	137874799	.	G	C	NC_000006.12:g.137874799G>C	Substitution
TNFAIP3	6	137874804	.	T	A	NC_000006.12:g.137874804T>A	Substitution
TNFAIP3	6	137874804	.	T	C	NC_000006.12:g.137874804T>C	Substitution
TNFAIP3	6	137874806	.	A	T	NC_000006.12:g.137874806A>T	Substitution
TNFAIP3	6	137874807	.	C	G	NC_000006.12:g.137874807C>G	Substitution
TNFAIP3	6	137874808	rs1281006967	T	A	NC_000006.12:g.137874808T>A	Substitution
TNFAIP3	6	137874809	.	T	A	NC_000006.12:g.137874809T>A	Substitution
TNFAIP3	6	137874810	.	G	C	NC_000006.12:g.137874810G>C	Substitution
TNFAIP3	6	137874813	.	T	G	NC_000006.12:g.137874813T>G	Substitution
TNFAIP3	6	137874813	.	T	A	NC_000006.12:g.137874813T>A	Substitution
TNFAIP3	6	137874814	.	T	A	NC_000006.12:g.137874814T>A	Substitution
TNFAIP3	6	137874817	rs1582888552	C	A	NC_000006.12:g.137874817C>A	Substitution
TNFAIP3	6	137874817	rs1582888552	C	T	NC_000006.12:g.137874817C>T	Substitution
TNFAIP3	6	137874820	.	C	A	NC_000006.12:g.137874820C>A	Substitution
TNFAIP3	6	137874822	rs2482725947	C	T	NC_000006.12:g.137874822C>T	Substitution
TNFAIP3	6	137874822	.	C	G	NC_000006.12:g.137874922C>G	Substitution
TNFAIP3	6	137874824	.	TCTC	T	NC_000006.12:g.137874825_137874827delCTC;casecount=13,controlcount=1	Deletion
TNFAIP3	6	137874825	.	C	A	NC_000006.12:g.137874825C>A	Substitution
TNFAIP3	6	137874827	rs77262279	C	T	NC_000006.12:g.137874827C>T,casecount=9;controlcount=1	Substitution
TNFAIP3	6	137874828	rs769709964	C	G	NC_000006.12:g.137874820C>G	Substitution
TNFAIP3	6	137874828	.	C	T	NC_000006.12:g.137874828C>T	Substitution
TNFAIP3	6	137874831	.	C	G	NC_000006.12:g.137874831C>G	Substitution
TNFAIP3	6	137874832	.	T	C	NC_000006.12:g.137874832T>C	Substitution
TNFAIP3	6	137874833	.	TT	TCT	NC_000006.12:g.137874833_137874834insC	Insertion
TNFAIP3	6	137874835	.	C	A	NC_000006.12:g.137874835C>A	Substitution
TNFAIP3	6	137874835	.	CT	C	NC_000006.12:g.137874836delT	Deletion
TNFAIP3	6	137874837	.	G	T	NC_000006.12:g.137874837G>T	Substitution
TNFAIP3	6	137874841	.	TCAG	T	NC_000006.12:g.137874842_137874844delCAG	Deletion
TNFAIP3	6	137874846	.	T	G	NC_000006.12:g.chr6:137874846T>G	Substitution
TNFAIP3	6	137874849	rs368218194	C	T	NC_000006.12:g.137874849C>T	Substitution
TNFAIP3	6	137874850	rs1409953541	G	A	NC_000006.12:g.137874850G>A	Substitution
TNFAIP3	6	137874851	rs2114477255	G	A	NC_000006.12:g.137874851G>A	Substitution
TNFAIP3	6	137874855	.	T	G	NC_000006.12:g.137874855T>G	Substitution
TNFAIP3	6	137874855	.	T	A	NC_000006.12:g.137874855T>A	Substitution
TNFAIP3	6	137874856	.	T	A	NC_000006.12:g.137874856T>A	Substitution
TNFAIP3	6	137874857	.	G	A	NC_000006.12:g.137874857G>A	Substitution
TNFAIP3	6	137874858	rs2114477310	C	T	NC_000006.12:g.137874858C>T	Substitution
TNFAIP3	6	137874859	.	C	G	NC_000006.12:g.137874859C>G	Substitution
TNFAIP3	6	137874863	.	T	A	NC_000006.12:g.137874863T>A	Substitution
TNFAIP3	6	137874867	rs2114477450	T	C	NC_000006.12:g.137874867T>C	Substitution
TNFAIP3	6	137874869	rs2114477463	C	T	NC_000006.12:g.137874869C>T	Substitution
TNFAIP3	6	137874871	.	A	C	NC_000006.12:g.137874871A>C	Substitution
TNFAIP3	6	137874875	rs767282565	C	T	NC_000006.12:g.137874875C>T	Substitution
TNFAIP3	6	137874883	rs1241741985	T	C	NC_000006.12:g.137874783T>C	Substitution
TNFAIP3	6	137874883	.	T	G	NC_000006.12:g.137874783T>G	Substitution
TNFAIP3	6	137874884	rs760317448	T	C	NC_000006.12:g.137874884T>C	Substitution
TNFAIP3	6	137874892	.	GT	G	NC_000006.12:g.137874893delT	Deletion
TNFAIP3	6	137874895	.	C	CT	NC_000006.12:g.137874895_137874896insT	Insertion
TNFAIP3	6	137874906	.	CT	C	NC_000006.12:g.137874907delT	Deletion
TNFAIP3	6	137874907	.	TT	T	NC_000006.12:g.137874908delT	Deletion
TNFAIP3	6	137874908	.	T	A	NC_000006.12:g.137874908T>A	Substitution
TNFAIP3	6	137874913	.	C	G	NC_000006.12:g.137874913C>G	Substitution
TNFAIP3	6	137874913	.	CT	C	NC_000006.12:g.137874914delT	Deletion
TNFAIP3	6	137874914	rs758852294	T	C	NC_000006.12:g.137874914T>C	Substitution
TNFAIP3	6	137874914	.	T	A	NC_000006.12:g.137874914T>A	Substitution
TNFAIP3	6	137874915	.	G	T	NC_000006.12:g.137874915G>T	Substitution
TNFAIP3	6	137874917	.	G	T	NC_000006.12:g.1378744917G>T	Substitution
TNFAIP3	6	137874917	.	G	A	NC_000006.12:g.137874917G>A	Substitution
TNFAIP3	6	137874819	.	TCTC	T	NC_000006.12:g.137874820_137874822delCTC	Deletion
TNFAIP3	6	137874819	.	TC	TCC	NC_000006.12:g.137874819_137874820insC	Insertion
TNFAIP3	6	137874920	.	A	AA	NC_000006.12:g.137874920_137874920insA	Insertion
TNFAIP3	6	137874920	.	A	G	NC_000006.12:g.137874920A>G	Substitution
TNFAIP3	6	137874920	.	A	C	NC_000006.12:g.137874920A>C	Substitution
TNFAIP3	6	137874923	.	C	CC	NC_000006.12:g.137874923_137874924insC	Insertion
TNFAIP3	6	137874925	.	CT	C	NC_000006.12:g.137874926delT	Deletion
TNFAIP3	6	137874925	rs781453538	C	T	NC_000006.12:g.137874925C>T	Substitution
TNFAIP3	6	137874926	.	TG	T	NC_000006.12:g.137874927delG	Deletion
TNFAIP3	6	137874928	.	TT	T	NC_000006.12:g.137874929delT	Deletion
TNFAIP3	6	137874929	rs2230926	T	C	NC_000006.12:g.137874929T>C	Substitution
TNFAIP3	6	137874929	.	TC	T	NC_000006.12:g.137874930delC	Deletion
TNFAIP3	6	137874931	.	A	C	NC_000006.12:g.137874931A>C	Substitution
TNFAIP3	6	137874933	.	CA	C	NC_000006.12:g.137874934delA	Deletion
CTLA4	2	203867844	.	T	A	NC_000002.12:g.203867844T>A	Substitution
CTLA4	2	203867851	.	T	G	NC_000002.12:g.203867851T>G	Substitution
CTLA4	2	203867852	.	T	A	NC_000002.12:g.203867852T>A	Substitution
CTLA4	2	203867949	.	T	G	NC_000002.12:g.203867949T>G	Substitution
CTLA4	2	203867951	.	C	T	NC_000002.12:g.203867951C>T	Substitution
CTLA4	2	203867952	rs1688656933	C	T	NC_000002.12:g.203867952C>T	Substitution
CTLA4	2	203867953	.	TT	TCT	NC_000002.12:g.203867953_203867954insC	Insertion
CTLA4	2	203867954	.	TG	TCG	NC_000002.12:g.203867954_203867955insC	Insertion
CTLA4	2	203867954	.	TG	T	NC_000002.12:g.203867955delG	Deletion
CTLA4	2	203867955	.	GG	GTG	NC_000002.12:g.203867955_203867956insT	Insertion
CTLA4	2	203867956	.	G	A	NC_000002.12:g.203867956G>A	Substitution
CTLA4	2	203867956	.	GA	GAA	NC_000002.12:g.203867956_203867957insA	Insertion
CTLA4	2	203867957	.	AT	ATT	NC_000002.12:g.203867957_203867958insT	Insertion
CTLA4	2	203867958	.	T	G	NC_000002.12:g.203867958T>G	Substitution
CTLA4	2	203867958	rs896306346	T	A	NC_000002.12:g.203867958T>A	Substitution
CTLA4	2	203867958	.	TT	TGT	NC_000002.12:g.203867958_203867959insG	Insertion
CTLA4	2	203867959	.	T	C	NC_000002.12:g.203867959T>C	Substitution
CTLA4	2	203867960	.	TC	T	NC_000002.12:g.203867961delC	Deletion
CTLA4	2	203867960	.	TC	TCC	NC_000002.12:g.203867960_203867961insC	Insertion
CTLA4	2	203867962	.	A	T	NC_000002.12:g.203867962A>T	Substitution
CTLA4	2	203867962	.	AG	ATG	NC_000002.12:g.203867962_203867963insT	Insertion
CTLA4	2	203867962	.	AG	ACG	NC_000002.12:g.203867962_203867963insC	Insertion
CTLA4	2	203867967	.	CA	C	NC_000002.12:g.203867968delA	Deletion
CTLA4	2	203167971	.	AG	ACG	NC_000002.12:g.203867971_203867972insC	Insertion
CTLA4	2	203867978	.	G	C	NC_000002.12:g.203867978G>C	Substitution
CTLA4	2	203867978	.	GC	GCC	NC_000002.12:g.203867978_203867979insC	Insertion
CTLA4	2	203867991	rs231775	A	G	NC_000002.12:g.203867991A>G	Substitution
CTLA4	2	203867964	.	CG	GAC	NC_000002.12:g.203867964_203867965insA	Insertion
CTLA4	2	203867986	.	TG	TAG	NC_000002.12:g.203867986_203867987insA	Insertion
CTLA4	2	203867988	.	G	T	NC_000002.12:g.203867988G>T	Substitution
CTLA4	2	203867995	.	G	C	NC_000002.12:g.203867995G>C	Substitution
CTLA4	2	203867997	.	A	C	NC_000002.12:g.203867997A>C	Substitution
CTLA4	2	203868002	.	GC	G	NC_000002.12:g.203868003delC	Deletion
