# Supplementary material for: Genetic Variations in TNFAIP3 and CTLA4 and Their Association with Circulating TNF-α and sCTLA4 Levels in Kurdish Patients with Rheumatoid Arthritis
Source: Genes (Basel). 2026 Jul 18;17(7):821. doi: 10.3390/genes17070821 (PMC13409714; doi:10.3390/genes17070821)
Supplement: Supplementary file 1 [file genes-17-00821-s001.zip › Supplementary Table S2.xlsx]

## Sheet: Sheet1
Supplementary Table S2. Detailed functional annotations corresponding to sequence-level variant occurrences in the TNFAIP3 and CTLA4 genes from RA patients.
Protein Position	Reference Codon	Variant Codon	Reference Amino Acid	Variant Amino Acid	Variant Type
99	GGT	GGG	G	G	Silent mutation
100	GAC	GAT	D	D	Silent mutation
101	GGC	GAC	G	D	Missense mutation
101	GGC	AGC	G	S	Missense mutation
102	AAT	AAA	N	K	Missense mutation
103	TGC	TGT	C	C	Synonymous mutation(Silent mutation)
103	TGC	TAC	C	Y	Missense mutation
103	TGC	AGC	C	S	Missense mutation
104	CTC	GTC	L	V	Missense mutation
105	ATG	AAG	M	K	Missense mutation
106	CAT	CAC	H	H	Silent mutation
107	GCC	GTC	A	V	Missense mutation
108	ACT	CCT	T	P	Missense mutation
109	TCT	TTT	S	F	Missense mutation
112	ATG	ACG	M	T	Missense mutation
115	GTT	G-T	V	V	Frameshift
116	CAG	CTAG	Q	L	Frameshift
120	TTG	T-G	L	W	Frameshift
120	TTG	TAG	L	STOP(*)	Nonsense
122	CTG	CTT	L	L	Silent mutation
122	CTG	CCG	L	P	Missense mutation
122	CTG	CAG	L	Q	Missense mutation
122	CTG	C-G	L	R	Frameshift
123	AGG	AAG	R	K	Missense mutation
124	AAG	ACG	K	T	Missense
125	GCG	GCCG	L	A	Frameshift
126	CTG	TT-	L	F	Frameshift
126	CTG	CT-	L	L	Frameshift
Ctla4
3	TGC	GGC	C	G	Missense mutation
3	TGC	TGT	C	C	Silent mutation
4	CTT	CTTC	L	F	Frameshift (Insertion)
5	GGA	GAA	G	A	Missense mutation
5	GGA	-GA	G	D	Frameshift (Deletion)
5	GGA	CGGAA	G	R	Frameshift (Insertion)
5	GGA	CGTGA	G	R	Frameshift (Insertion)
5	GGA	GGAA	G	G	Silent mutation
6	TTT	GTT	F	V	Missense mutation
6	TTT	TTTTC	F	I	Frameshift (Insertion)
6	TTT	TGCT	F	C	Frameshift (Insertion)
7	CAG	-AG	Q	S	Frameshift (Deletion)
7	CAG	CTG	Q	L	Missense mutation
8	CGG	CAGG	R	Q	Frameshift (Insertion)
9	CAC	C-C	H	P	Frameshift (Deletion)
13	CTG	CCTG	L	P	Frameshift (Insertion)
16	GCT	TCT	A	S	Missense mutation
17	ACC	GCC	T	A	Missense mutation
18	AGG	ACG	R	T	Missense mutation
19	ACC	CCC	T	P	Missense mutation
