# Supplementary material for: Genetic Variations in TNFAIP3 and CTLA4 and Their Association with Circulating TNF-α and sCTLA4 Levels in Kurdish Patients with Rheumatoid Arthritis
Source: Genes (Basel). 2026 Jul 18;17(7):821. doi: 10.3390/genes17070821 (PMC13409714; doi:10.3390/genes17070821)
Supplement: Supplementary file 1 [file genes-17-00821-s001.zip › Supplementary Table S3. Summary of mutations gnomAD.csv]

Supplementary Table S3. Summary of mutations in the TNFAIP3 and CTLA4 genes retrieved from the gnomAD database.
	Position	rsIDs	Reference	Alternate	HGVS Consequence	Protein Consequence	Transcript Consequence	VEP Annotation
	TNFAIP3
1	137871154	rs1326011525	AG	A	c.-15-57del		c.-15-57del	intron_variant
2	137871155	rs2114455731	G	T	c.-15-58G>T		c.-15-58G>T	intron_variant
3	137871155	rs2114455731	G	A	c.-15-58G>A		c.-15-58G>A	intron_variant
4	137871156	rs2114455773	G	A	c.-15-57G>A		c.-15-57G>A	intron_variant
5	137871158	rs1776044607	G	A	c.-15-55G>A		c.-15-55G>A	intron_variant
6	137871159	rs2114455840	T	A	c.-15-54T>A		c.-15-54T>A	intron_variant
7	137871159	rs2114455840	T	G	c.-15-54T>G		c.-15-54T>G	intron_variant
8	137871159	rs2114455840	T	C	c.-15-54T>C		c.-15-54T>C	intron_variant
9	137871160	rs886815487	C	T	c.-15-53C>T		c.-15-53C>T	intron_variant
10	137871160		C	CA	c.-15-53_-15-52insA		c.-15-53_-15-52insA	intron_variant
11	137871160	rs886815487	C	G	c.-15-53C>G		c.-15-53C>G	intron_variant
12	137871161	rs750813594	G	T	c.-15-52G>T		c.-15-52G>T	intron_variant
13	137871161	rs750813594	G	A	c.-15-52G>A		c.-15-52G>A	intron_variant
14	137871161	rs750813594	G	C	c.-15-52G>C		c.-15-52G>C	intron_variant
15	137871163		A	G	c.-15-50A>G		c.-15-50A>G	intron_variant
16	137871164	rs1447150061	T	A	c.-15-49T>A		c.-15-49T>A	intron_variant
17	137871165	rs1431548821	TA	T	c.-15-45del		c.-15-45del	intron_variant
18	137871165	rs1562267374	T	C	c.-15-48T>C		c.-15-48T>C	intron_variant
19	137871169	rs2114456010	G	C	c.-15-44G>C		c.-15-44G>C	intron_variant
20	137871174	rs1387895953	G	C	c.-15-39G>C		c.-15-39G>C	intron_variant
21	137871174	rs1387895953	G	A	c.-15-39G>A		c.-15-39G>A	intron_variant
22	137871175	rs2114456155	C	T	c.-15-38C>T		c.-15-38C>T	intron_variant
23	137871176	rs1776045188	T	C	c.-15-37T>C		c.-15-37T>C	intron_variant
24	137871177	rs2114456195	A	G	c.-15-36A>G		c.-15-36A>G	intron_variant
25	137871178		A	C	c.-15-35A>C		c.-15-35A>C	intron_variant
26	137871182		A	G	c.-15-31A>G		c.-15-31A>G	intron_variant
27	137871184	rs781708897	T	A	c.-15-29T>A		c.-15-29T>A	intron_variant
28	137871184	rs781708897	T	C	c.-15-29T>C		c.-15-29T>C	intron_variant
29	137871185	rs2114456334	G	C	c.-15-28G>C		c.-15-28G>C	intron_variant
30	137871186		G	A	c.-15-27G>A		c.-15-27G>A	intron_variant
31	137871187		C	CTT	c.-15-16_-15-15dup		c.-15-16_-15-15dup	intron_variant
32	137871187	rs3214646	C	CT	c.-15-15dup		c.-15-15dup	intron_variant
33	137871187	rs3214646	CTT	C	c.-15-16_-15-15del		c.-15-16_-15-15del	intron_variant
34	137871187		C	G	c.-15-26C>G		c.-15-26C>G	intron_variant
35	137871187		C	T	c.-15-26C>T		c.-15-26C>T	intron_variant
36	137871187	rs3214646	CT	C	c.-15-15del		c.-15-15del	intron_variant
37	137871189	rs1174949689	T	C	c.-15-24T>C		c.-15-24T>C	intron_variant
38	137871194	rs1160364472	T	C	c.-15-19T>C		c.-15-19T>C	intron_variant
39	137871195	rs1431131512	T	C	c.-15-18T>C		c.-15-18T>C	intron_variant
40	137871195	rs765927678	T	TTTTCC	c.-15-9_-15-5dup		c.-15-9_-15-5dup	intron_variant
41	137871196		TTTCC	T	c.-15-14_-15-11del		c.-15-14_-15-11del	intron_variant
42	137871197		T	C	c.-15-16T>C		c.-15-16T>C	intron_variant
43	137871198		T	C	c.-15-15T>C		c.-15-15T>C	intron_variant
44	137871198	rs1421172046	TC	T	c.-15-13del		c.-15-13del	intron_variant
45	137871198	rs1776046024	T	G	c.-15-15T>G		c.-15-15T>G	intron_variant
46	137871199	rs770368625	C	T	c.-15-14C>T		c.-15-14C>T	intron_variant
47	137871199		C	A	c.-15-14C>A		c.-15-14C>A	intron_variant
48	137871200	rs1246051559	C	T	c.-15-13C>T		c.-15-13C>T	intron_variant
49	137871200	rs1464044958	CT	C	c.-15-10del		c.-15-10del	intron_variant
50	137871201		T	G	c.-15-12T>G		c.-15-12T>G	intron_variant
51	137871201	rs758820434	T	C	c.-15-12T>C		c.-15-12T>C	intron_variant
52	137871204		C	A	c.-15-9C>A		c.-15-9C>A	intron_variant
53	137871205		CT	C	c.-15-4del		c.-15-4del	splice_region_variant
54	137871207	rs2114456723	T	C	c.-15-6T>C		c.-15-6T>C	splice_region_variant
55	137871208		T	G	c.-15-5T>G		c.-15-5T>G	splice_region_variant
56	137871210	rs1452642739	C	T	c.-15-3C>T		c.-15-3C>T	splice_region_variant
57	137871211	rs1285897700	A	T	c.-15-2A>T		c.-15-2A>T	splice_acceptor_variant
58	137871213		G	A	c.-15G>A		c.-15G>A	splice_region_variant
59	137871214	rs199763604	T	G	c.-14T>G		c.-14T>G	splice_region_variant
60	137871214	rs199763604	T	C	c.-14T>C		c.-14T>C	splice_region_variant
61	137871215	rs1227664343	G	T	c.-13G>T		c.-13G>T	splice_region_variant
62	137871216	rs2114456876	T	C	c.-12T>C		c.-12T>C	5_prime_UTR_variant
63	137871217		T	C	c.-11T>C		c.-11T>C	5_prime_UTR_variant
64	137871219	rs1776047816	GA	G	c.-8del		c.-8del	5_prime_UTR_variant
65	137871220	rs2114456914	A	G	c.-8A>G		c.-8A>G	5_prime_UTR_variant
66	137871221	rs2114456944	G	A	c.-7G>A		c.-7G>A	5_prime_UTR_variant
67	137871221	rs2114456944	G	C	c.-7G>C		c.-7G>C	5_prime_UTR_variant
68	137871223	rs369927129	G	T	c.-5G>T		c.-5G>T	5_prime_UTR_variant
69	137871223	rs369927129	G	A	c.-5G>A		c.-5G>A	5_prime_UTR_variant
70	137871224	rs996990695	C	CTGA	c.-4_-3insTGA		c.-4_-3insTGA	5_prime_UTR_variant
71	137871226	rs771262533	C	T	c.-2C>T		c.-2C>T	5_prime_UTR_variant
72	137871233	rs1267701615	T	C	p.Ala2Ala	p.Ala2Ala	c.6T>C	synonymous_variant
73	137871239		A	C	p.Gln4His	p.Gln4His	c.12A>C	missense_variant
74	137871242	rs2114457376	C	A	p.Val5Val	p.Val5Val	c.15C>A	synonymous_variant
75	137871243	rs2114457420	C	A	p.Leu6Ile	p.Leu6Ile	c.16C>A	missense_variant
76	137871243	rs2114457420	C	T	p.Leu6Phe	p.Leu6Phe	c.16C>T	missense_variant
77	137871247	rs2114457518	C	T	p.Pro7Leu	p.Pro7Leu	c.20C>T	missense_variant
78	137871249	rs1461832435	C	A	p.Gln8Lys	p.Gln8Lys	c.22C>A	missense_variant
79	137871250		A	C	p.Gln8Pro	p.Gln8Pro	c.23A>C	missense_variant
80	137871251	rs1212266021	G	A	p.Gln8Gln	p.Gln8Gln	c.24G>A	synonymous_variant
81	137871252	rs1235795920	G	T	p.Ala9Ser	p.Ala9Ser	c.25G>T	missense_variant
82	137871257	rs2114457728	G	C	p.Leu10Phe	p.Leu10Phe	c.30G>C	missense_variant
83	137871258	rs900039415	T	A	p.Tyr11Asn	p.Tyr11Asn	c.31T>A	missense_variant
84	137871260	rs1776049197	T	C	p.Tyr11Tyr	p.Tyr11Tyr	c.33T>C	synonymous_variant
85	137871261	rs138988092	T	C	p.Leu12Leu	p.Leu12Leu	c.34T>C	synonymous_variant
86	137871263	rs1178250150	G	C	p.Leu12Phe	p.Leu12Phe	c.36G>C	missense_variant
87	137871264	rs1470990172	A	G	p.Ser13Gly	p.Ser13Gly	c.37A>G	missense_variant
88	137871271		T	C	p.Met15Thr	p.Met15Thr	c.44T>C	missense_variant
89	137871273	rs1414718116	C	T	p.Arg16Trp	p.Arg16Trp	c.46C>T	missense_variant
90	137871274	rs759654484	G	A	p.Arg16Gln	p.Arg16Gln	c.47G>A	missense_variant
91	137871275	rs1295337888	G	A	p.Arg16Arg	p.Arg16Arg	c.48G>A	synonymous_variant
92	137871276		A	G	p.Lys17Glu	p.Lys17Glu	c.49A>G	missense_variant
93	137871277		A	C	p.Lys17Thr	p.Lys17Thr	c.50A>C	missense_variant
94	137871278	rs767542968	A	G	p.Lys17Lys	p.Lys17Lys	c.51A>G	synonymous_variant
95	137871282	rs1776050169	G	C	p.Val19Leu	p.Val19Leu	c.55G>C	missense_variant
96	137871284	rs2114458191	G	A	p.Val19Val	p.Val19Val	c.57G>A	synonymous_variant
97	137871286	rs533720482	A	G	p.Lys20Arg	p.Lys20Arg	c.59A>G	missense_variant
98	137871287	rs1302093455	G	C	p.Lys20Asn	p.Lys20Asn	c.60G>C	missense_variant
99	137871288		A	T	p.Ile21Leu	p.Ile21Leu	c.61A>T	missense_variant
100	137871288	rs760487792	A	G	p.Ile21Val	p.Ile21Val	c.61A>G	missense_variant
101	137871289	rs149162594	T	C	p.Ile21Thr	p.Ile21Thr	c.62T>C	missense_variant
102	137871290	rs183283680	A	T	p.Ile21Ile	p.Ile21Ile	c.63A>T	synonymous_variant
103	137871291	rs1170624868	C	T	p.Arg22Trp	p.Arg22Trp	c.64C>T	missense_variant
104	137871292	rs199876928	G	A	p.Arg22Gln	p.Arg22Gln	c.65G>A	missense_variant
105	137871293	rs2114458367	G	A	p.Arg22Arg	p.Arg22Arg	c.66G>A	synonymous_variant
106	137871294		G	C	p.Glu23Gln	p.Glu23Gln	c.67G>C	missense_variant
107	137871298		G	C	p.Arg24Thr	p.Arg24Thr	c.71G>C	missense_variant
108	137871300		A	C	p.Thr25Pro	p.Thr25Pro	c.73A>C	missense_variant
109	137871301	rs757112036	C	T	p.Thr25Ile	p.Thr25Ile	c.74C>T	missense_variant
110	137871306	rs2114458508	G	C	p.Glu27Gln	p.Glu27Gln	c.79G>C	missense_variant
111	137871307		A	C	p.Glu27Ala	p.Glu27Ala	c.80A>C	missense_variant
112	137871308	rs778507437	A	C	p.Glu27Asp	p.Glu27Asp	c.81A>C	missense_variant
113	137871311	rs1298627749	C	T	p.Asp28Asp	p.Asp28Asp	c.84C>T	synonymous_variant
114	137871312	rs376163335	A	T	p.Ile29Phe	p.Ile29Phe	c.85A>T	missense_variant
115	137871314	rs1187264052	T	A	p.Ile29Ile	p.Ile29Ile	c.87T>A	synonymous_variant
116	137871315	rs758096571	T	C	p.Phe30Leu	p.Phe30Leu	c.88T>C	missense_variant
117	137871317	rs1324617507	T	A	p.Phe30Leu	p.Phe30Leu	c.90T>A	missense_variant
118	137871319	rs1221152008	A	C	p.Lys31Thr	p.Lys31Thr	c.92A>C	missense_variant
119	137871320	rs779395556	A	G	p.Lys31Lys	p.Lys31Lys	c.93A>G	synonymous_variant
120	137871324	rs746536779	A	G	p.Thr33Ala	p.Thr33Ala	c.97A>G	missense_variant
121	137871330		G	A	p.Gly35Arg	p.Gly35Arg	c.103G>A	missense_variant
122	137871332	rs1027610200	G	A	p.Gly35Gly	p.Gly35Gly	c.105G>A	synonymous_variant
123	137871333	rs770145346	A	T	p.Ile36Phe	p.Ile36Phe	c.106A>T	missense_variant
124	137871335	rs1254511072	C	T	p.Ile36Ile	p.Ile36Ile	c.108C>T	synonymous_variant
125	137871335		C	A	p.Ile36Ile	p.Ile36Ile	c.108C>A	synonymous_variant
126	137871337		T	C	p.Ile37Thr	p.Ile37Thr	c.110T>C	missense_variant
127	137871339	rs2114458898	C	T	p.His38Tyr	p.His38Tyr	c.112C>T	missense_variant
128	137871340		A	G	p.His38Arg	p.His38Arg	c.113A>G	missense_variant
129	137871342	rs778400121	C	T	p.His39Tyr	p.His39Tyr	c.115C>T	missense_variant
130	137871343		A	G	p.His39Arg	p.His39Arg	c.116A>G	missense_variant
131	137871346	rs749663550	T	G	p.Phe40Cys	p.Phe40Cys	c.119T>G	missense_variant
132	137871347	rs1257454023	T	C	p.Phe40Phe	p.Phe40Phe	c.120T>C	synonymous_variant
133	137871348	rs1776053092	A	G	p.Lys41Glu	p.Lys41Glu	c.121A>G	missense_variant
134	137871352	rs370854824	C	G	p.Thr42Ser	p.Thr42Ser	c.125C>G	missense_variant
135	137871353		C	T	p.Thr42Thr	p.Thr42Thr	c.126C>T	synonymous_variant
136	137871353	rs1004591189	C	G	p.Thr42Thr	p.Thr42Thr	c.126C>G	synonymous_variant
137	137871355		T	C	p.Met43Thr	p.Met43Thr	c.128T>C	missense_variant
138	137871357	rs1478172750	C	T	p.His44Tyr	p.His44Tyr	c.130C>T	missense_variant
139	137871360	rs1173941971	C	A	p.Arg45Arg	p.Arg45Arg	c.133C>A	synonymous_variant
140	137871360	rs1173941971	C	T	p.Arg45Ter	p.Arg45Ter	c.133C>T	stop_gained
141	137871361	rs1422470027	G	A	p.Arg45Gln	p.Arg45Gln	c.134G>A	missense_variant
142	137871365	rs1011017009	C	T	p.Tyr46Tyr	p.Tyr46Tyr	c.138C>T	synonymous_variant
143	137871368	rs774689592	A	C	p.Thr47Thr	p.Thr47Thr	c.141A>C	synonymous_variant
144	137871368	rs774689592	A	G	p.Thr47Thr	p.Thr47Thr	c.141A>G	synonymous_variant
145	137871369	rs1171070280	C	A	p.Leu48Met	p.Leu48Met	c.142C>A	missense_variant
146	137871369		C	T	p.Leu48Leu	p.Leu48Leu	c.142C>T	synonymous_variant
147	137871371	rs1021455130	G	A	p.Leu48Leu	p.Leu48Leu	c.144G>A	synonymous_variant
148	137871374	rs1776055466	A	G	p.Glu49Glu	p.Glu49Glu	c.147A>G	synonymous_variant
149	137871375		A	G	p.Met50Val	p.Met50Val	c.148A>G	missense_variant
150	137871380	rs1776055571	C	A	p.Phe51Leu	p.Phe51Leu	c.153C>A	missense_variant
151	137871383	rs1372271681	A	C	p.Arg52Ser	p.Arg52Ser	c.156A>C	missense_variant
152	137871388	rs1407911658	G	T	p.Cys54Phe	p.Cys54Phe	c.161G>T	missense_variant
153	137871392		G	T	p.Gln55His	p.Gln55His	c.165G>T	missense_variant
154	137871397		G	T	p.Cys57Phe	p.Cys57Phe	c.170G>T	missense_variant
155	137871398		T	C	p.Cys57Cys	p.Cys57Cys	c.171T>C	synonymous_variant
156	137871399	rs529257107	C	A	p.Pro58Thr	p.Pro58Thr	c.172C>A	missense_variant
157	137871401	rs772369780	T	G	p.Pro58Pro	p.Pro58Pro	c.174T>G	synonymous_variant
158	137871402	rs2114459550	C	T	p.Gln59Ter	p.Gln59Ter	c.175C>T	stop_gained
159	137871403		A	G	p.Gln59Arg	p.Gln59Arg	c.176A>G	missense_variant
160	137871406		T	A	p.Phe60Tyr	p.Phe60Tyr	c.179T>A	missense_variant
161	137871408		C	A	p.Arg61Arg	p.Arg61Arg	c.181C>A	synonymous_variant
162	137871408	rs970781981	C	T	p.Arg61Trp	p.Arg61Trp	c.181C>T	missense_variant
163	137871409	rs775364265	G	A	p.Arg61Gln	p.Arg61Gln	c.182G>A	missense_variant
164	137871413	rs1776057619	G	A	p.Glu62Glu	p.Glu62Glu	c.186G>A	synonymous_variant
165	137871415	rs760820690	T	A	p.Ile63Asn	p.Ile63Asn	c.188T>A	missense_variant
166	137871418		TCCACAAAGC	T	p.His65_Ala67del	p.His65_Ala67del	c.194_202del	inframe_deletion
167	137871420	rs1344440576	C	G	p.His65Asp	p.His65Asp	c.193C>G	missense_variant
168	137871421	rs766066388	A	G	p.His65Arg	p.His65Arg	c.194A>G	missense_variant
169	137871423	rs753814942	A	G	p.Lys66Glu	p.Lys66Glu	c.196A>G	missense_variant
170	137871426	rs761575322	G	A	p.Ala67Thr	p.Ala67Thr	c.199G>A	missense_variant
171	137871426	rs761575322	G	T	p.Ala67Ser	p.Ala67Ser	c.199G>T	missense_variant
172	137871427	rs764962980	C	G	p.Ala67Gly	p.Ala67Gly	c.200C>G	missense_variant
173	137871427		C	T	p.Ala67Val	p.Ala67Val	c.200C>T	missense_variant
174	137871428	rs1776058955	C	T	p.Ala67Ala	p.Ala67Ala	c.201C>T	synonymous_variant
175	137871429	rs1270108606	C	T	p.Leu68Phe	p.Leu68Phe	c.202C>T	missense_variant
176	137871433	rs1453630800	T	A	p.Ile69Asn	p.Ile69Asn	c.206T>A	missense_variant
177	137871434	rs548932103	C	G	p.Ile69Met	p.Ile69Met	c.207C>G	missense_variant
178	137871434	rs548932103	C	T	p.Ile69Ile	p.Ile69Ile	c.207C>T	synonymous_variant
179	137871435	rs375335818	G	A	p.Asp70Asn	p.Asp70Asn	c.208G>A	missense_variant
180	137871440	rs143308022	A	G	p.Arg71Arg	p.Arg71Arg	c.213A>G	synonymous_variant
181	137871443	rs2114460120	C	T	p.Asn72Asn	p.Asn72Asn	c.216C>T	synonymous_variant
182	137871445		T	C	p.Ile73Thr	p.Ile73Thr	c.218T>C	missense_variant
183	137871446		C	A	p.Ile73Ile	p.Ile73Ile	c.219C>A	synonymous_variant
184	137871448	rs1391482330	A	C	p.Gln74Pro	p.Gln74Pro	c.221A>C	missense_variant
185	137871449	rs2114460216	G	C	p.Gln74His	p.Gln74His	c.222G>C	missense_variant
186	137871453	rs754580592	A	T	p.Thr76Ser	p.Thr76Ser	c.226A>T	missense_variant
187	137871454		C	A	p.Thr76Asn	p.Thr76Asn	c.227C>A	missense_variant
188	137871461	rs778390529	A	G	p.Glu78Glu	p.Glu78Glu	c.234A>G	synonymous_variant
189	137871464	rs148028402	C	G	p.Ser79Arg	p.Ser79Arg	c.237C>G	missense_variant
190	137871469	rs757858271	A	G	p.Lys81Arg	p.Lys81Arg	c.242A>G	missense_variant
191	137871476	rs779379836	C	T	p.Leu83Leu	p.Leu83Leu	c.249C>T	synonymous_variant
192	137871478	rs751122862	A	G	p.Asn84Ser	p.Asn84Ser	c.251A>G	missense_variant
193	137871479	rs746246625	C	T	p.Asn84Asn	p.Asn84Asn	c.252C>T	synonymous_variant
194	137871481		G	C	p.Trp85Ser	p.Trp85Ser	c.254G>C	missense_variant
195	137871483		T	C	p.Cys86Arg	p.Cys86Arg	c.256T>C	missense_variant
196	137871483		T	G	p.Cys86Gly	p.Cys86Gly	c.256T>G	missense_variant
197	137871484	rs772126065	G	A	p.Cys86Tyr	p.Cys86Tyr	c.257G>A	missense_variant
198	137871486	rs775850329	C	T	p.Arg87Ter	p.Arg87Ter	c.259C>T	stop_gained
199	137871486	rs775850329	C	G	p.Arg87Gly	p.Arg87Gly	c.259C>G	missense_variant
200	137871487		G	C	p.Arg87Pro	p.Arg87Pro	c.260G>C	missense_variant
201	137871487	rs1363086770	G	A	p.Arg87Gln	p.Arg87Gln	c.260G>A	missense_variant
202	137871488	rs1776061714	A	T	p.Arg87Arg	p.Arg87Arg	c.261A>T	synonymous_variant
203	137871495	rs747030410	C	T	p.Arg90Trp	p.Arg90Trp	c.268C>T	missense_variant
204	137871496		G	T	p.Arg90Leu	p.Arg90Leu	c.269G>T	missense_variant
205	137871496	rs1422450549	G	A	p.Arg90Gln	p.Arg90Gln	c.269G>A	missense_variant
206	137871501	rs1776062028	C	T	p.Leu92Phe	p.Leu92Phe	c.274C>T	missense_variant
207	137871505	rs768830724	T	C	p.Val93Ala	p.Val93Ala	c.278T>C	missense_variant
208	137871506	rs1253044936	G	C	p.Val93Val	p.Val93Val	c.279G>C	synonymous_variant
209	137871507		G	A	p.Ala94Thr	p.Ala94Thr	c.280G>A	missense_variant
210	137871508	rs776714084	C	T	p.Ala94Val	p.Ala94Val	c.281C>T	missense_variant
211	137871509	rs142122102	G	A	p.Ala94Ala	p.Ala94Ala	c.282G>A	synonymous_variant
212	137871512	rs1272733096	G	A	p.Leu95Leu	p.Leu95Leu	c.285G>A	synonymous_variant
213	137871517	rs765166589	C	T	p.Thr97Met	p.Thr97Met	c.290C>T	missense_variant
214	137871518	rs376435384	G	A	p.Thr97Thr	p.Thr97Thr	c.291G>A	synonymous_variant
215	137871521	rs146004919	C	T	p.Asn98Asn	p.Asn98Asn	c.294C>T	splice_region_variant
216	137871522		G	C	p.Gly99Arg	p.Gly99Arg	c.295G>C	missense_variant
217	137871522	rs765940525	G	A	p.Gly99Ser	p.Gly99Ser	c.295G>A	missense_variant
218	137871530	rs370813134	T	C	c.295+8T>C		c.295+8T>C	splice_region_variant
219	137871532	rs754420147	G	A	c.295+10G>A		c.295+10G>A	intron_variant
220	137871532	rs754420147	G	C	c.295+10G>C		c.295+10G>C	intron_variant
221	137871533	rs367719917	T	C	c.295+11T>C		c.295+11T>C	intron_variant
222	137871534		T	C	c.295+12T>C		c.295+12T>C	intron_variant
223	137871534		T	G	c.295+12T>G		c.295+12T>G	intron_variant
224	137871536	rs1776063999	T	G	c.295+14T>G		c.295+14T>G	intron_variant
225	137871538		T	C	c.295+16T>C		c.295+16T>C	intron_variant
226	137871538		T	A	c.295+16T>A		c.295+16T>A	intron_variant
227	137871539		T	C	c.295+17T>C		c.295+17T>C	intron_variant
228	137871543		T	A	c.295+21T>A		c.295+21T>A	intron_variant
229	137871547	rs939703842	T	C	c.295+25T>C		c.295+25T>C	intron_variant
230	137871548	rs757770814	T	C	c.295+26T>C		c.295+26T>C	intron_variant
231	137871550		T	C	c.295+28T>C		c.295+28T>C	intron_variant
232	137871551	rs201764774	G	A	c.295+29G>A		c.295+29G>A	intron_variant
233	137871551	rs201764774	G	T	c.295+29G>T		c.295+29G>T	intron_variant
234	137871552		C	T	c.295+30C>T		c.295+30C>T	intron_variant
235	137871553	rs776320646	CTGGG	C	c.295+34_295+37del		c.295+34_295+37del	intron_variant
236	137871553	rs1562267975	C	T	c.295+31C>T		c.295+31C>T	intron_variant
237	137871553	rs1562267985	CT	C	c.295+32del		c.295+32del	intron_variant
238	137871554	rs1776064930	TG	T	c.295+35del		c.295+35del	intron_variant
239	137871554		T	C	c.295+32T>C		c.295+32T>C	intron_variant
240	137871555	rs2114461563	G	A	c.295+33G>A		c.295+33G>A	intron_variant
241	137871557		GTGATAGCTCCCGCCTGCTGGA	G	c.295+37_295+57del		c.295+37_295+57del	intron_variant
242	137871557		G	T	c.295+35G>T		c.295+35G>T	intron_variant
243	137871558	rs1304581457	T	G	c.295+36T>G		c.295+36T>G	intron_variant
244	137871558	rs759148346	T	TA	c.295+36_295+37insA		c.295+36_295+37insA	intron_variant
245	137871559	rs1322748227	G	C	c.295+37G>C		c.295+37G>C	intron_variant
246	137871560	rs1386579627	A	G	c.295+38A>G		c.295+38A>G	intron_variant
247	137871562	rs746202796	A	T	c.295+40A>T		c.295+40A>T	intron_variant
248	137871563	rs1314089343	G	A	c.295+41G>A		c.295+41G>A	intron_variant
249	137871565	rs376206780	T	G	c.295+43T>G		c.295+43T>G	intron_variant
250	137871565		T	A	c.295+43T>A		c.295+43T>A	intron_variant
251	137871568	rs780119012	C	T	c.295+46C>T		c.295+46C>T	intron_variant
252	137871569	rs747205894	G	A	c.295+47G>A		c.295+47G>A	intron_variant
253	137871573	rs1351823877	G	A	c.295+51G>A		c.295+51G>A	intron_variant
254	137871575		T	G	c.295+53T>G		c.295+53T>G	intron_variant
255	137871577		G	T	c.295+55G>T		c.295+55G>T	intron_variant
256	137871579		T	TC	c.295+61dup		c.295+61dup	intron_variant
257	137871580		C	T	c.295+58C>T		c.295+58C>T	intron_variant
258	137871581		C	CCCATTCATG	c.295+60_295+68dup		c.295+60_295+68dup	intron_variant
259	137871582		C	A	c.295+60C>A		c.295+60C>A	intron_variant
260	137871582		C	T	c.295+60C>T		c.295+60C>T	intron_variant
261	137871584		A	G	c.295+62A>G		c.295+62A>G	intron_variant
262	137871584	rs1454693796	A	T	c.295+62A>T		c.295+62A>T	intron_variant
263	137871585	rs1776066457	T	C	c.295+63T>C		c.295+63T>C	intron_variant
264	137871588	rs1366033644	A	G	c.295+66A>G		c.295+66A>G	intron_variant
265	137871591	rs1337600281	A	G	c.295+69A>G		c.295+69A>G	intron_variant
266	137871597		T	C	c.295+75T>C		c.295+75T>C	intron_variant
267	137871597		TA	T	c.295+77del		c.295+77del	intron_variant
268	137874770		A	C	c.296-75A>C		c.296-75A>C	intron_variant
269	137874771	rs1486321022	T	C	c.296-74T>C		c.296-74T>C	intron_variant
270	137874773		C	A	c.296-72C>A		c.296-72C>A	intron_variant
271	137874774		T	C	c.296-71T>C		c.296-71T>C	intron_variant
272	137874776		A	T	c.296-69A>T		c.296-69A>T	intron_variant
273	137874778		A	C	c.296-67A>C		c.296-67A>C	intron_variant
274	137874779		A	G	c.296-66A>G		c.296-66A>G	intron_variant
275	137874780	rs933456713	C	A	c.296-65C>A		c.296-65C>A	intron_variant
276	137874781	rs1393545410	C	G	c.296-64C>G		c.296-64C>G	intron_variant
277	137874781		C	T	c.296-64C>T		c.296-64C>T	intron_variant
278	137874781	rs1754794278	CT	C	c.296-61del		c.296-61del	intron_variant
279	137874781		C	A	c.296-64C>A		c.296-64C>A	intron_variant
280	137874783	rs1241741985	T	C	c.296-62T>C		c.296-62T>C	intron_variant
281	137874785		G	C	c.296-60G>C		c.296-60G>C	intron_variant
282	137874786		C	A	c.296-59C>A		c.296-59C>A	intron_variant
283	137874786		C	G	c.296-59C>G		c.296-59C>G	intron_variant
284	137874787	rs1051895204	T	C	c.296-58T>C		c.296-58T>C	intron_variant
285	137874788		G	C	c.296-57G>C		c.296-57G>C	intron_variant
286	137874790		G	T	c.296-55G>T		c.296-55G>T	intron_variant
287	137874790	rs1776178640	G	A	c.296-55G>A		c.296-55G>A	intron_variant
288	137874791		T	C	c.296-54T>C		c.296-54T>C	intron_variant
289	137874793	rs1486682948	T	G	c.296-52T>G		c.296-52T>G	intron_variant
290	137874795	rs768897742	A	T	c.296-50A>T		c.296-50A>T	intron_variant
291	137874796	rs2114476727	C	T	c.296-49C>T		c.296-49C>T	intron_variant
292	137874798		T	G	c.296-47T>G		c.296-47T>G	intron_variant
293	137874798	rs2114476734	T	C	c.296-47T>C		c.296-47T>C	intron_variant
294	137874799		G	A	c.296-46G>A		c.296-46G>A	intron_variant
295	137874800		C	A	c.296-45C>A		c.296-45C>A	intron_variant
296	137874800	rs1776178880	C	T	c.296-45C>T		c.296-45C>T	intron_variant
297	137874800		C	G	c.296-45C>G		c.296-45C>G	intron_variant
298	137874810	rs776630052	G	A	c.296-35G>A		c.296-35G>A	intron_variant
299	137874810		G	T	c.296-35G>T		c.296-35G>T	intron_variant
300	137874812	rs1210114504	C	T	c.296-33C>T		c.296-33C>T	intron_variant
301	137874814	rs1776179425	T	TTCCTTCTC	c.296-29_296-22dup		c.296-29_296-22dup	intron_variant
302	137874816		CCTTCT	C	c.296-22_296-18del		c.296-22_296-18del	intron_variant
303	137874817	rs1582888552	C	A	c.296-28C>A		c.296-28C>A	intron_variant
304	137874817	rs1582888552	C	T	c.296-28C>T		c.296-28C>T	intron_variant
305	137874819		T	C	c.296-26T>C		c.296-26T>C	intron_variant
306	137874822		CTT	C	c.296-22_296-21del		c.296-22_296-21del	intron_variant
307	137874824	rs2307859	TCTC	T	c.296-15_296-13del		c.296-15_296-13del	intron_variant
308	137874825	rs748244107	C	G	c.296-20C>G		c.296-20C>G	intron_variant
309	137874826	rs753018975	TCC	T	c.296-18_296-17del		c.296-18_296-17del	intron_variant
310	137874826	rs889343747	T	G	c.296-19T>G		c.296-19T>G	intron_variant
311	137874828	rs769709964	C	G	c.296-17C>G		c.296-17C>G	intron_variant
312	137874829	rs758911377	TC	T	c.296-14del		c.296-14del	intron_variant
313	137874839	rs1776181932	C	T	c.296-6C>T		c.296-6C>T	splice_region_variant
314	137874847		G	A	p.Asp100Asn	p.Asp100Asn	c.298G>A	missense_variant
315	137874849	rs368218194	C	T	p.Asp100Asp	p.Asp100Asp	c.300C>T	synonymous_variant
316	137874850	rs1409953541	G	A	p.Gly101Ser	p.Gly101Ser	c.301G>A	missense_variant
317	137874853		A	C	p.Asn102His	p.Asn102His	c.304A>C	missense_variant
318	137874854	rs146534657	A	G	p.Asn102Ser	p.Asn102Ser	c.305A>G	missense_variant
319	137874857	rs1776182766	G	T	p.Cys103Phe	p.Cys103Phe	c.308G>T	missense_variant
320	137874859	rs1303568469	C	A	p.Leu104Ile	p.Leu104Ile	c.310C>A	missense_variant
321	137874862	rs766242605	A	T	p.Met105Leu	p.Met105Leu	c.313A>T	missense_variant
322	137874863		T	C	p.Met105Thr	p.Met105Thr	c.314T>C	missense_variant
323	137874863		TG	T	p.Met105IlefsTer18	p.Met105IlefsTer18	c.315del	frameshift_variant
324	137874864	rs2114477377	G	A	p.Met105Ile	p.Met105Ile	c.315G>A	missense_variant
325	137874864		G	T	p.Met105Ile	p.Met105Ile	c.315G>T	missense_variant
326	137874865	rs2114477398	C	T	p.His106Tyr	p.His106Tyr	c.316C>T	missense_variant
327	137874866	rs774035516	A	G	p.His106Arg	p.His106Arg	c.317A>G	missense_variant
328	137874867		T	C	p.His106His	p.His106His	c.318T>C	synonymous_variant
329	137874871	rs376205580	A	T	p.Thr108Ser	p.Thr108Ser	c.322A>T	missense_variant
330	137874871	rs376205580	A	G	p.Thr108Ala	p.Thr108Ala	c.322A>G	missense_variant
331	137874875	rs767282565	C	T	p.Ser109Phe	p.Ser109Phe	c.326C>T	missense_variant
332	137874882	rs752194768	C	T	p.Tyr111Tyr	p.Tyr111Tyr	c.333C>T	synonymous_variant
333	137874883		A	G	p.Met112Val	p.Met112Val	c.334A>G	missense_variant
334	137874883		A	T	p.Met112Leu	p.Met112Leu	c.334A>T	missense_variant
335	137874884	rs760317448	T	C	p.Met112Thr	p.Met112Thr	c.335T>C	missense_variant
336	137874885	rs1776183880	G	A	p.Met112Ile	p.Met112Ile	c.336G>A	missense_variant
337	137874889	rs988097767	G	A	p.Gly114Ser	p.Gly114Ser	c.340G>A	missense_variant
338	137874891	rs765809381	C	T	p.Gly114Gly	p.Gly114Gly	c.342C>T	synonymous_variant
339	137874892	rs150717698	G	A	p.Val115Ile	p.Val115Ile	c.343G>A	missense_variant
340	137874896		A	G	p.Gln116Arg	p.Gln116Arg	c.347A>G	missense_variant
341	137874896		A	C	p.Gln116Pro	p.Gln116Pro	c.347A>C	missense_variant
342	137874897		G	A	p.Gln116Gln	p.Gln116Gln	c.348G>A	synonymous_variant
343	137874902		C	T	p.Thr118Ile	p.Thr118Ile	c.353C>T	missense_variant
344	137874907	rs1476286095	T	A	p.Leu120Met	p.Leu120Met	c.358T>A	missense_variant
345	137874909		G	C	p.Leu120Phe	p.Leu120Phe	c.360G>C	missense_variant
346	137874910	rs1258341126	G	A	p.Val121Ile	p.Val121Ile	c.361G>A	missense_variant
347	137874914	rs758852294	T	C	p.Leu122Pro	p.Leu122Pro	c.365T>C	missense_variant
348	137874915	rs139060168	G	C	p.Leu122Leu	p.Leu122Leu	c.366G>C	synonymous_variant
349	137874922	rs1483266356	G	A	p.Ala125Thr	p.Ala125Thr	c.373G>A	missense_variant
350	137874923	rs5029941	C	T	p.Ala125Val	p.Ala125Val	c.374C>T	missense_variant
351	137874924	rs755139906	G	A	p.Ala125Ala	p.Ala125Ala	c.375G>A	synonymous_variant
352	137874925	rs781453538	C	T	p.Leu126Leu	p.Leu126Leu	c.376C>T	synonymous_variant
353	137874928		T	A	p.Phe127Ile	p.Phe127Ile	c.379T>A	missense_variant
354	137874929	rs2230926	T	C	p.Phe127Ser	p.Phe127Ser	c.380T>C	missense_variant
355	137874929	rs2230926	T	G	p.Phe127Cys	p.Phe127Cys	c.380T>G	missense_variant
356	137874930	rs777546537	C	G	p.Phe127Leu	p.Phe127Leu	c.381C>G	missense_variant
357	137874931	rs1464575776	A	G	p.Ser128Gly	p.Ser128Gly	c.382A>G	missense_variant
358	137874934	rs1172511918	A	C	p.Thr129Pro	p.Thr129Pro	c.385A>C	missense_variant
359	137874935	rs183020993	C	T	p.Thr129Met	p.Thr129Met	c.386C>T	missense_variant
360	137874935	rs183020993	C	A	p.Thr129Lys	p.Thr129Lys	c.386C>A	missense_variant
361	137874936	rs531220369	G	T	p.Thr129Thr	p.Thr129Thr	c.387G>T	synonymous_variant
362	137874936	rs531220369	G	A	p.Thr129Thr	p.Thr129Thr	c.387G>A	synonymous_variant
363	137874937	rs1160381325	C	G	p.Leu130Val	p.Leu130Val	c.388C>G	missense_variant
364	137874939	rs202005030	C	A	p.Leu130Leu	p.Leu130Leu	c.390C>A	synonymous_variant
365	137874939	rs202005030	C	T	p.Leu130Leu	p.Leu130Leu	c.390C>T	synonymous_variant
366	137874941	rs1776188950	A	G	p.Lys131Arg	p.Lys131Arg	c.392A>G	missense_variant
367	137874945		A	G	p.Glu132Glu	p.Glu132Glu	c.396A>G	synonymous_variant
368	137874949	rs2114478346	G	A	p.Asp134Asn	p.Asp134Asn	c.400G>A	missense_variant
369	137874950	rs969699614	A	C	p.Asp134Ala	p.Asp134Ala	c.401A>C	missense_variant
370	137874955	rs200740561	C	T	p.Arg136Cys	p.Arg136Cys	c.406C>T	missense_variant
371	137874956	rs1405321250	G	A	p.Arg136His	p.Arg136His	c.407G>A	missense_variant
372	137874957		C	A	p.Arg136Arg	p.Arg136Arg	c.408C>A	synonymous_variant
373	137874960	rs1390484326	C	T	p.Asn137Asn	p.Asn137Asn	c.411C>T	synonymous_variant
374	137874961		T	C	p.Phe138Leu	p.Phe138Leu	c.412T>C	missense_variant
375	137874963		T	C	p.Phe138Phe	p.Phe138Phe	c.414T>C	synonymous_variant
376	137874969	rs760241707	C	T	p.Phe140Phe	p.Phe140Phe	c.420C>T	synonymous_variant
377	137874970	rs1324560863	C	T	p.Arg141Cys	p.Arg141Cys	c.421C>T	missense_variant
378	137874971	rs765554483	G	A	p.Arg141His	p.Arg141His	c.422G>A	missense_variant
379	137874971	rs765554483	G	T	p.Arg141Leu	p.Arg141Leu	c.422G>T	missense_variant
380	137874975		G	T	p.Trp142Cys	p.Trp142Cys	c.426G>T	missense_variant
381	137874979	rs1230359215	C	T	p.Leu144Leu	p.Leu144Leu	c.430C>T	synonymous_variant
382	137874979		C	A	p.Leu144Met	p.Leu144Met	c.430C>A	missense_variant
383	137874983	rs763650703	A	C	p.Glu145Ala	p.Glu145Ala	c.434A>C	missense_variant
384	137874988	rs1342868094	C	T	p.Leu147Phe	p.Leu147Phe	c.439C>T	missense_variant
385	137874990	rs1354352671	C	G	p.Leu147Leu	p.Leu147Leu	c.441C>G	synonymous_variant
386	137874992		A	C	p.Lys148Thr	p.Lys148Thr	c.443A>C	missense_variant
387	137874993		A	G	p.Lys148Lys	p.Lys148Lys	c.444A>G	synonymous_variant
388	137874998	rs867703039	A	G	p.Gln150Arg	p.Gln150Arg	c.449A>G	missense_variant
389	137875007	rs1272278287	T	C	p.Val153Ala	p.Val153Ala	c.458T>C	missense_variant
390	137875009	rs753319492	G	A	p.Glu154Lys	p.Glu154Lys	c.460G>A	missense_variant
391	137875009	rs753319492	G	C	p.Glu154Gln	p.Glu154Gln	c.460G>C	missense_variant
392	137875013	rs750716064	C	T	p.Thr155Met	p.Thr155Met	c.464C>T	missense_variant
393	137875014	rs140424499	G	A	p.Thr155Thr	p.Thr155Thr	c.465G>A	synonymous_variant
394	137875016	rs1431526097	G	T	p.Gly156Val	p.Gly156Val	c.467G>T	missense_variant
395	137875017	rs2114478975	G	A	p.Gly156Gly	p.Gly156Gly	c.468G>A	synonymous_variant
396	137875019	rs751944525	T	C	p.Leu157Pro	p.Leu157Pro	c.470T>C	missense_variant
397	137875020		T	C	p.Leu157Leu	p.Leu157Leu	c.471T>C	synonymous_variant
398	137875024		T	C	p.Tyr159His	p.Tyr159His	c.475T>C	missense_variant
399	137875025	rs1390830383	A	G	p.Tyr159Cys	p.Tyr159Cys	c.476A>G	missense_variant
400	137875027	rs918962406	G	A	p.Asp160Asn	p.Asp160Asn	c.478G>A	missense_variant
401	137875028	rs1442226683	A	T	p.Asp160Val	p.Asp160Val	c.479A>T	missense_variant
402	137875031		C	T	p.Thr161Ile	p.Thr161Ile	c.482C>T	missense_variant
403	137875032	rs1776194699	T	C	p.Thr161Thr	p.Thr161Thr	c.483T>C	synonymous_variant
404	137875033	rs587778710	C	T	p.Arg162Trp	p.Arg162Trp	c.484C>T	missense_variant
405	137875033	rs587778710	C	G	p.Arg162Gly	p.Arg162Gly	c.484C>G	missense_variant
406	137875034	rs144788826	G	T	p.Arg162Leu	p.Arg162Leu	c.485G>T	missense_variant
407	137875034	rs144788826	G	A	p.Arg162Gln	p.Arg162Gln	c.485G>A	missense_variant
408	137875035	rs1370367920	G	C	p.Arg162Arg	p.Arg162Arg	c.486G>C	splice_region_variant
409	137875035	rs1370367920	G	T	p.Arg162Arg	p.Arg162Arg	c.486G>T	splice_region_variant
410	137875036	rs1776195511	G	A	c.486+1G>A		c.486+1G>A	splice_donor_variant
411	137875038	rs779740102	A	C	c.486+3A>C		c.486+3A>C	intron_variant
412	137875039		G	C	c.486+4G>C		c.486+4G>C	intron_variant
413	137875039	rs1480244036	G	A	c.486+4G>A		c.486+4G>A	intron_variant
414	137875040		G	GT	c.486+10dup		c.486+10dup	intron_variant
415	137875042	rs752962589	T	A	c.486+7T>A		c.486+7T>A	splice_region_variant
416	137875043		T	C	c.486+8T>C		c.486+8T>C	splice_region_variant
417	137875044		T	C	c.486+9T>C		c.486+9T>C	intron_variant
418	137875045	rs1776196294	TC	T	c.486+15del		c.486+15del	intron_variant
419	137875045	rs756348119	T	C	c.486+10T>C		c.486+10T>C	intron_variant
420	137875046	rs376559304	C	T	c.486+11C>T		c.486+11C>T	intron_variant
421	137875046	rs376559304	C	A	c.486+11C>A		c.486+11C>A	intron_variant
422	137875047	rs890669636	C	T	c.486+12C>T		c.486+12C>T	intron_variant
423	137875050	rs192376488	C	T	c.486+15C>T		c.486+15C>T	intron_variant
424	137875051	rs751476356	T	C	c.486+16T>C		c.486+16T>C	intron_variant
425	137875055	rs1307038905	T	C	c.486+20T>C		c.486+20T>C	intron_variant
426	137875056	rs1392500345	A	G	c.486+21A>G		c.486+21A>G	intron_variant
427	137875058	rs745652414	C	T	c.486+23C>T		c.486+23C>T	intron_variant
428	137875058	rs745652414	C	G	c.486+23C>G		c.486+23C>G	intron_variant
429	137875059	rs772043346	T	C	c.486+24T>C		c.486+24T>C	intron_variant
430	137875060	rs775450567	A	C	c.486+25A>C		c.486+25A>C	intron_variant
431	137875062	rs1266977547	T	C	c.486+27T>C		c.486+27T>C	intron_variant
432	137875063	rs1487650327	A	G	c.486+28A>G		c.486+28A>G	intron_variant
433	137875065		C	G	c.486+30C>G		c.486+30C>G	intron_variant
434	137875066		A	G	c.486+31A>G		c.486+31A>G	intron_variant
435	137875069	rs760364371	G	A	c.486+34G>A		c.486+34G>A	intron_variant
436	137875070	rs1443560121	C	A	c.486+35C>A		c.486+35C>A	intron_variant
437	137875070		C	G	c.486+35C>G		c.486+35C>G	intron_variant
438	137875071	rs768199497	T	A	c.486+36T>A		c.486+36T>A	intron_variant
439	137875071	rs1562269911	TCCATGGTGGGCATAGGGTAC	T	c.486+39_486+58del		c.486+39_486+58del	intron_variant
440	137875071	rs768199497	T	C	c.486+36T>C		c.486+36T>C	intron_variant
441	137875073	rs1776198302	C	T	c.486+38C>T		c.486+38C>T	intron_variant
442	137875074	rs761292309	A	G	c.486+39A>G		c.486+39A>G	intron_variant
443	137875075	rs766907024	T	C	c.486+40T>C		c.486+40T>C	intron_variant
444	137875076		G	A	c.486+41G>A		c.486+41G>A	intron_variant
445	137875076	rs1187229829	G	C	c.486+41G>C		c.486+41G>C	intron_variant
446	137875080		G	T	c.486+45G>T		c.486+45G>T	intron_variant
447	137875083	rs774882481	A	G	c.486+48A>G		c.486+48A>G	intron_variant
448	137875084	rs1776199006	T	C	c.486+49T>C		c.486+49T>C	intron_variant
449	137875086		G	C	c.486+51G>C		c.486+51G>C	intron_variant
450	137875087	rs1562269921	G	T	c.486+52G>T		c.486+52G>T	intron_variant
451	137875087	rs764697710	GGT	G	c.486+53_486+54del		c.486+53_486+54del	intron_variant
452	137875088		G	T	c.486+53G>T		c.486+53G>T	intron_variant
453	137875090		A	G	c.486+55A>G		c.486+55A>G	intron_variant
454	137875091	rs1052347148	C	T	c.486+56C>T		c.486+56C>T	intron_variant
455	137875091	rs1052347148	C	G	c.486+56C>G		c.486+56C>G	intron_variant
456	137875091		C	A	c.486+56C>A		c.486+56C>A	intron_variant
457	137875092		C	A	c.486+57C>A		c.486+57C>A	intron_variant
458	137875094		C	A	c.486+59C>A		c.486+59C>A	intron_variant
459	137875094		CT	C	c.486+60del		c.486+60del	intron_variant
460	137875098		G	A	c.486+63G>A		c.486+63G>A	intron_variant
461	137875099		C	A	c.486+64C>A		c.486+64C>A	intron_variant
462	137875099	rs910754195	C	T	c.486+64C>T		c.486+64C>T	intron_variant
463	137875100	rs1031760865	G	A	c.486+65G>A		c.486+65G>A	intron_variant
464	137875102	rs1776199773	G	T	c.486+67G>T		c.486+67G>T	intron_variant
465	137875105	rs891838398	C	T	c.486+70C>T		c.486+70C>T	intron_variant
466	137875107		T	C	c.486+72T>C		c.486+72T>C	intron_variant
467	137875109		C	A	c.486+74C>A		c.486+74C>A	intron_variant
468	137875110	rs1424808037	C	T	c.486+75C>T		c.486+75C>T	intron_variant
469	137875615		G	A	c.487-73G>A		c.487-73G>A	intron_variant
470	137875616		A	C	c.487-72A>C		c.487-72A>C	intron_variant
471	137875618		G	A	c.487-70G>A		c.487-70G>A	intron_variant
472	137875619		T	A	c.487-69T>A		c.487-69T>A	intron_variant
473	137875626	rs1776220704	G	T	c.487-62G>T		c.487-62G>T	intron_variant
474	137875628		C	T	c.487-60C>T		c.487-60C>T	intron_variant
475	137875628	rs1433405532	C	A	c.487-60C>A		c.487-60C>A	intron_variant
476	137875630		T	G	c.487-58T>G		c.487-58T>G	intron_variant
477	137875631		T	G	c.487-57T>G		c.487-57T>G	intron_variant
478	137875637		A	G	c.487-51A>G		c.487-51A>G	intron_variant
479	137875638	rs200007148	C	T	c.487-50C>T		c.487-50C>T	intron_variant
480	137875639		A	C	c.487-49A>C		c.487-49A>C	intron_variant
481	137875640		G	A	c.487-48G>A		c.487-48G>A	intron_variant
482	137875642		G	A	c.487-46G>A		c.487-46G>A	intron_variant
483	137875644	rs199833786	G	A	c.487-44G>A		c.487-44G>A	intron_variant
484	137875644	rs199833786	G	C	c.487-44G>C		c.487-44G>C	intron_variant
485	137875645	rs753087450	T	A	c.487-43T>A		c.487-43T>A	intron_variant
486	137875647		CA	C	c.487-40del		c.487-40del	intron_variant
487	137875650		G	A	c.487-38G>A		c.487-38G>A	intron_variant
488	137875651	rs893707432	A	T	c.487-37A>T		c.487-37A>T	intron_variant
489	137875654	rs537289140	C	T	c.487-34C>T		c.487-34C>T	intron_variant
490	137875654	rs537289140	C	G	c.487-34C>G		c.487-34C>G	intron_variant
491	137875655		A	T	c.487-33A>T		c.487-33A>T	intron_variant
492	137875655		A	C	c.487-33A>C		c.487-33A>C	intron_variant
493	137875657	rs1184027198	T	C	c.487-31T>C		c.487-31T>C	intron_variant
494	137875658		C	T	c.487-30C>T		c.487-30C>T	intron_variant
495	137875659		A	T	c.487-29A>T		c.487-29A>T	intron_variant
496	137875660		A	C	c.487-28A>C		c.487-28A>C	intron_variant
497	137875660	rs1235827153	A	G	c.487-28A>G		c.487-28A>G	intron_variant
498	137875661	rs756258288	G	A	c.487-27G>A		c.487-27G>A	intron_variant
499	137875662	rs34143521	CT	C	c.487-18del		c.487-18del	intron_variant
500	137875662	rs34143521	C	CT	c.487-18dup		c.487-18dup	intron_variant
501	137875665		T	TA	c.487-23_487-22insA		c.487-23_487-22insA	intron_variant
502	137875665	rs1388777942	T	C	c.487-23T>C		c.487-23T>C	intron_variant
503	137875669		T	G	c.487-19T>G		c.487-19T>G	intron_variant
504	137875670		T	G	c.487-18T>G		c.487-18T>G	intron_variant
505	137875670		T	C	c.487-18T>C		c.487-18T>C	intron_variant
506	137875673	rs1361259940	C	A	c.487-15C>A		c.487-15C>A	intron_variant
507	137875676	rs372145581	C	T	c.487-12C>T		c.487-12C>T	intron_variant
508	137875677	rs753940311	G	T	c.487-11G>T		c.487-11G>T	intron_variant
509	137875677	rs753940311	G	A	c.487-11G>A		c.487-11G>A	intron_variant
510	137875680	rs5029947	C	G	c.487-8C>G		c.487-8C>G	splice_region_variant
511	137875680	rs5029947	C	T	c.487-8C>T		c.487-8C>T	splice_region_variant
512	137875681		C	G	c.487-7C>G		c.487-7C>G	splice_region_variant
513	137875684		T	G	c.487-4T>G		c.487-4T>G	splice_region_variant
514	137875685	rs745752476	T	C	c.487-3T>C		c.487-3T>C	splice_region_variant
515	137875690	rs1776223236	C	T	p.Asn163Asn	p.Asn163Asn	c.489C>T	splice_region_variant
516	137875696		T	C	p.Asn165Asn	p.Asn165Asn	c.495T>C	synonymous_variant
517	137875698		A	G	p.Asp166Gly	p.Asp166Gly	c.497A>G	missense_variant
518	137875702		A	C	p.Glu167Asp	p.Glu167Asp	c.501A>C	missense_variant
519	137875704		G	A	p.Trp168Ter	p.Trp168Ter	c.503G>A	stop_gained
520	137875707	rs2114482273	A	G	p.Asp169Gly	p.Asp169Gly	c.506A>G	missense_variant
521	137875707		A	T	p.Asp169Val	p.Asp169Val	c.506A>T	missense_variant
522	137875710	rs373331557	A	G	p.Asn170Ser	p.Asn170Ser	c.509A>G	missense_variant
523	137875713	rs1206967947	T	A	p.Leu171His	p.Leu171His	c.512T>A	missense_variant
524	137875715		A	C	p.Ile172Leu	p.Ile172Leu	c.514A>C	missense_variant
525	137875716	rs779928915	T	C	p.Ile172Thr	p.Ile172Thr	c.515T>C	missense_variant
526	137875720	rs2114482357	A	C	p.Lys173Asn	p.Lys173Asn	c.519A>C	missense_variant
527	137875722		T	C	p.Met174Thr	p.Met174Thr	c.521T>C	missense_variant
528	137875735	rs1351386580	C	A	p.Asp178Glu	p.Asp178Glu	c.534C>A	missense_variant
529	137875739	rs746814438	C	T	p.Pro180Ser	p.Pro180Ser	c.538C>T	missense_variant
530	137875742		A	G	p.Met181Val	p.Met181Val	c.541A>G	missense_variant
531	137875743	rs768346040	T	C	p.Met181Thr	p.Met181Thr	c.542T>C	missense_variant
532	137875744	rs1776224407	G	A	p.Met181Ile	p.Met181Ile	c.543G>A	missense_variant
533	137875745		G	T	p.Ala182Ser	p.Ala182Ser	c.544G>T	missense_variant
534	137875745	rs1237744126	G	A	p.Ala182Thr	p.Ala182Thr	c.544G>A	missense_variant
535	137875746	rs776217388	C	A	p.Ala182Asp	p.Ala182Asp	c.545C>A	missense_variant
536	137875748	rs1423560438	C	G	p.Arg183Gly	p.Arg183Gly	c.547C>G	missense_variant
537	137875749	rs375378882	G	A	p.Arg183Gln	p.Arg183Gln	c.548G>A	missense_variant
538	137875749	rs375378882	G	T	p.Arg183Leu	p.Arg183Leu	c.548G>T	missense_variant
539	137875751		A	G	p.Ser184Gly	p.Ser184Gly	c.550A>G	missense_variant
540	137875752	rs147932545	G	A	p.Ser184Asn	p.Ser184Asn	c.551G>A	missense_variant
541	137875753	rs370174617	T	C	p.Ser184Ser	p.Ser184Ser	c.552T>C	synonymous_variant
542	137875755	rs1319799977	G	C	p.Gly185Ala	p.Gly185Ala	c.554G>C	missense_variant
543	137875757	rs2114482750	C	A	p.Leu186Ile	p.Leu186Ile	c.556C>A	missense_variant
544	137875763		T	C	p.Tyr188His	p.Tyr188His	c.562T>C	missense_variant
545	137875764		A	G	p.Tyr188Cys	p.Tyr188Cys	c.563A>G	missense_variant
546	137875767	rs759993608	A	G	p.Asn189Ser	p.Asn189Ser	c.566A>G	missense_variant
547	137875768		C	T	p.Asn189Asn	p.Asn189Asn	c.567C>T	synonymous_variant
548	137875773		T	C	p.Leu191Pro	p.Leu191Pro	c.572T>C	missense_variant
549	137875781		A	G	p.Ile194Val	p.Ile194Val	c.580A>G	missense_variant
550	137875783		A	G	p.Ile194Met	p.Ile194Met	c.582A>G	missense_variant
551	137875784		C	T	p.His195Tyr	p.His195Tyr	c.583C>T	missense_variant
552	137875787	rs2114482896	A	G	p.Ile196Val	p.Ile196Val	c.586A>G	missense_variant
553	137875790	rs2114482921	T	A	p.Phe197Ile	p.Phe197Ile	c.589T>A	missense_variant
554	137875793		G	A	p.Val198Ile	p.Val198Ile	c.592G>A	missense_variant
555	137875793	rs1776225778	G	T	p.Val198Phe	p.Val198Phe	c.592G>T	missense_variant
556	137875799	rs973575962	T	G	p.Cys200Gly	p.Cys200Gly	c.598T>G	missense_variant
557	137875804	rs1361788587	C	T	p.Asn201Asn	p.Asn201Asn	c.603C>T	synonymous_variant
558	137875807	rs899059690	C	T	p.Ile202Ile	p.Ile202Ile	c.606C>T	synonymous_variant
559	137875808	rs1438336177	C	T	p.Leu203Phe	p.Leu203Phe	c.607C>T	missense_variant
560	137875810	rs2114483095	C	T	p.Leu203Leu	p.Leu203Leu	c.609C>T	synonymous_variant
561	137875811	rs1304472508	A	G	p.Arg204Gly	p.Arg204Gly	c.610A>G	missense_variant
562	137875814	rs1376701211	A	C	p.Arg205Arg	p.Arg205Arg	c.613A>C	synonymous_variant
563	137875816		G	A	p.Arg205Arg	p.Arg205Arg	c.615G>A	synonymous_variant
564	137875820	rs141807543	A	G	p.Ile207Val	p.Ile207Val	c.619A>G	missense_variant
565	137875820	rs141807543	A	C	p.Ile207Leu	p.Ile207Leu	c.619A>C	missense_variant
566	137875823	rs754045894	A	G	p.Ile208Val	p.Ile208Val	c.622A>G	missense_variant
567	137875824	rs2114483278	T	C	p.Ile208Thr	p.Ile208Thr	c.623T>C	missense_variant
568	137875826	rs765193387	G	A	p.Val209Ile	p.Val209Ile	c.625G>A	missense_variant
569	137875829		A	C	p.Ile210Leu	p.Ile210Leu	c.628A>C	missense_variant
570	137875834	rs746800027	A	G	p.Ser211Ser	p.Ser211Ser	c.633A>G	splice_region_variant
571	137875838	rs2114483417	G	A	c.634+3G>A		c.634+3G>A	intron_variant
572	137875841	rs1245195137	A	T	c.634+6A>T		c.634+6A>T	intron_variant
573	137875842	rs2114483468	T	C	c.634+7T>C		c.634+7T>C	splice_region_variant
574	137875844	rs1226762777	C	G	c.634+9C>G		c.634+9C>G	intron_variant
575	137875845	rs747702591	C	A	c.634+10C>A		c.634+10C>A	intron_variant
576	137875845	rs747702591	C	T	c.634+10C>T		c.634+10C>T	intron_variant
577	137875848	rs1488641118	C	T	c.634+13C>T		c.634+13C>T	intron_variant
578	137875848		C	G	c.634+13C>G		c.634+13C>G	intron_variant
579	137875849		A	C	c.634+14A>C		c.634+14A>C	intron_variant
580	137875850	rs531456508	G	C	c.634+15G>C		c.634+15G>C	intron_variant
581	137875855	rs761953299	C	T	c.634+20C>T		c.634+20C>T	intron_variant
582	137875856	rs201927262	G	A	c.634+21G>A		c.634+21G>A	intron_variant
583	137875858		A	T	c.634+23A>T		c.634+23A>T	intron_variant
584	137875858	rs772637841	A	G	c.634+23A>G		c.634+23A>G	intron_variant
585	137875860	rs1236162788	C	T	c.634+25C>T		c.634+25C>T	intron_variant
586	137875864	rs2114483698	A	T	c.634+29A>T		c.634+29A>T	intron_variant
587	137875867	rs748806273	T	C	c.634+32T>C		c.634+32T>C	intron_variant
588	137875871	rs1776228824	T	C	c.634+36T>C		c.634+36T>C	intron_variant
589	137875877	rs2114483760	C	T	c.634+42C>T		c.634+42C>T	intron_variant
590	137875879		G	A	c.634+44G>A		c.634+44G>A	intron_variant
591	137875880	rs1183432019	C	T	c.634+45C>T		c.634+45C>T	intron_variant
592	137875881	rs772553813	C	T	c.634+46C>T		c.634+46C>T	intron_variant
593	137875883	rs776043863	T	C	c.634+48T>C		c.634+48T>C	intron_variant
594	137875886		G	A	c.634+51G>A		c.634+51G>A	intron_variant
595	137875891	rs1776229319	G	T	c.634+56G>T		c.634+56G>T	intron_variant
596	137875894	rs1224516231	T	C	c.634+59T>C		c.634+59T>C	intron_variant
597	137875895	rs1247936174	C	T	c.634+60C>T		c.634+60C>T	intron_variant
598	137875896	rs2114483901	C	T	c.634+61C>T		c.634+61C>T	intron_variant
599	137875897	rs1488550640	T	C	c.634+62T>C		c.634+62T>C	intron_variant
600	137875899	rs1365123609	G	A	c.634+64G>A		c.634+64G>A	intron_variant
601	137875900	rs1187510924	A	T	c.634+65A>T		c.634+65A>T	intron_variant
602	137875901		G	A	c.634+66G>A		c.634+66G>A	intron_variant
603	137875901		G	GA	c.634+70dup		c.634+70dup	intron_variant
604	137875901	rs1776229855	GA	G	c.634+70del		c.634+70del	intron_variant
605	137875906		C	A	c.634+71C>A		c.634+71C>A	intron_variant
606	137875908		A	G	c.634+73A>G		c.634+73A>G	intron_variant
607	137875909		C	A	c.634+74C>A		c.634+74C>A	intron_variant
608	137875923		A	G	c.635-73A>G		c.635-73A>G	intron_variant
609	137875924		G	A	c.635-72G>A		c.635-72G>A	intron_variant
610	137875927		AACAGAGTTC	A	c.635-67_635-59del		c.635-67_635-59del	intron_variant
611	137875928	rs1776230294	ACAG	A	c.635-67_635-65del		c.635-67_635-65del	intron_variant
612	137875929		C	CA	c.635-66dup		c.635-66dup	intron_variant
613	137875929		C	T	c.635-67C>T		c.635-67C>T	intron_variant
614	137875930		A	G	c.635-66A>G		c.635-66A>G	intron_variant
615	137875931	rs561335450	G	A	c.635-65G>A		c.635-65G>A	intron_variant
616	137875933		G	A	c.635-63G>A		c.635-63G>A	intron_variant
617	137875934	rs1451044701	T	C	c.635-62T>C		c.635-62T>C	intron_variant
618	137875935		T	C	c.635-61T>C		c.635-61T>C	intron_variant
619	137875936		C	T	c.635-60C>T		c.635-60C>T	intron_variant
620	137875937	rs1776230538	A	G	c.635-59A>G		c.635-59A>G	intron_variant
621	137875938	rs950049665	A	G	c.635-58A>G		c.635-58A>G	intron_variant
622	137875939		T	C	c.635-57T>C		c.635-57T>C	intron_variant
623	137875941		G	A	c.635-55G>A		c.635-55G>A	intron_variant
624	137875943	rs2114484196	A	T	c.635-53A>T		c.635-53A>T	intron_variant
625	137875948	rs1156395349	A	G	c.635-48A>G		c.635-48A>G	intron_variant
626	137875949		T	G	c.635-47T>G		c.635-47T>G	intron_variant
627	137875950		GA	G	c.635-43del		c.635-43del	intron_variant
628	137875950	rs2114484231	G	A	c.635-46G>A		c.635-46G>A	intron_variant
629	137875951	rs377402222	A	G	c.635-45A>G		c.635-45A>G	intron_variant
630	137875952	rs974398639	A	G	c.635-44A>G		c.635-44A>G	intron_variant
631	137875958	rs1414472569	C	T	c.635-38C>T		c.635-38C>T	intron_variant
632	137875961	rs2114484327	A	C	c.635-35A>C		c.635-35A>C	intron_variant
633	137875963		G	A	c.635-33G>A		c.635-33G>A	intron_variant
634	137875965	rs768949689	G	T	c.635-31G>T		c.635-31G>T	intron_variant
635	137875965	rs768949689	G	A	c.635-31G>A		c.635-31G>A	intron_variant
636	137875966	rs547067487	C	G	c.635-30C>G		c.635-30C>G	intron_variant
637	137875966	rs547067487	C	T	c.635-30C>T		c.635-30C>T	intron_variant
638	137875967		C	T	c.635-29C>T		c.635-29C>T	intron_variant
639	137875970		A	AT	c.635-22dup		c.635-22dup	intron_variant
640	137875973	rs765570875	T	C	c.635-23T>C		c.635-23T>C	intron_variant
641	137875978	rs781171267	TTCTC	T	c.635-16_635-13del		c.635-16_635-13del	intron_variant
642	137875980		C	G	c.635-16C>G		c.635-16C>G	intron_variant
643	137875980	rs1408259030	C	A	c.635-16C>A		c.635-16C>A	intron_variant
644	137875982	rs1279147893	C	G	c.635-14C>G		c.635-14C>G	intron_variant
645	137875985		T	C	c.635-11T>C		c.635-11T>C	intron_variant
646	137875997		C	A	p.Asp212Glu	p.Asp212Glu	c.636C>A	missense_variant
647	137876005		T	C	p.Leu215Pro	p.Leu215Pro	c.644T>C	missense_variant
648	137876007	rs750518190	A	C	p.Arg216Arg	p.Arg216Arg	c.646A>C	synonymous_variant
649	137876010	rs1276578378	A	C	p.Ser217Arg	p.Ser217Arg	c.649A>C	missense_variant
650	137876016	rs1776234966	G	A	p.Glu219Lys	p.Glu219Lys	c.655G>A	missense_variant
651	137876017	rs201505674	A	G	p.Glu219Gly	p.Glu219Gly	c.656A>G	missense_variant
652	137876018		AT	A	p.Ser220GlnfsTer8	p.Ser220GlnfsTer8	c.658del	frameshift_variant
653	137876019		T	A	p.Ser220Thr	p.Ser220Thr	c.658T>A	missense_variant
654	137876023		G	T	p.Gly221Val	p.Gly221Val	c.662G>T	missense_variant
655	137876030	rs2114484734	T	A	p.Asn223Lys	p.Asn223Lys	c.669T>A	missense_variant
656	137876033	rs370381369	C	T	p.Phe224Phe	p.Phe224Phe	c.672C>T	synonymous_variant
657	137876033	rs370381369	C	A	p.Phe224Leu	p.Phe224Leu	c.672C>A	missense_variant
658	137876034	rs751503246	G	A	p.Ala225Thr	p.Ala225Thr	c.673G>A	missense_variant
659	137876036		C	G	p.Ala225Ala	p.Ala225Ala	c.675C>G	synonymous_variant
660	137876038	rs151032703	C	A	p.Pro226His	p.Pro226His	c.677C>A	missense_variant
661	137876040		T	C	p.Leu227Leu	p.Leu227Leu	c.679T>C	synonymous_variant
662	137876045		A	G	p.Lys228Lys	p.Lys228Lys	c.684A>G	synonymous_variant
663	137876046	rs1482254006	G	GT	p.Gly231TrpfsTer23	p.Gly231TrpfsTer23	c.686dup	frameshift_variant
664	137876048	rs2114484930	G	A	p.Val229Val	p.Val229Val	c.687G>A	synonymous_variant
665	137876049	rs1197750585	G	A	p.Gly230Ser	p.Gly230Ser	c.688G>A	missense_variant
666	137876051		T	C	p.Gly230Gly	p.Gly230Gly	c.690T>C	synonymous_variant
667	137876055		A	G	p.Ile232Val	p.Ile232Val	c.694A>G	missense_variant
668	137876060	rs548886081	C	T	p.Tyr233Tyr	p.Tyr233Tyr	c.699C>T	synonymous_variant
669	137876063		G	T	p.Leu234Phe	p.Leu234Phe	c.702G>T	missense_variant
670	137876067		C	T	p.Leu236Phe	p.Leu236Phe	c.706C>T	missense_variant
671	137876072	rs1478144126	C	T	p.His237His	p.His237His	c.711C>T	synonymous_variant
672	137876076		C	T	p.Pro239Ser	p.Pro239Ser	c.715C>T	missense_variant
673	137876078		T	C	p.Pro239Pro	p.Pro239Pro	c.717T>C	synonymous_variant
674	137876079	rs780807041	G	A	p.Ala240Thr	p.Ala240Thr	c.718G>A	missense_variant
675	137876080	rs1392687028	C	T	p.Ala240Val	p.Ala240Val	c.719C>T	missense_variant
676	137876091		T	A	p.Tyr244Asn	p.Tyr244Asn	c.730T>A	missense_variant
677	137876096		A	C	p.Arg245Ser	p.Arg245Ser	c.735A>C	missense_variant
678	137876097		TACCCC	T	p.Pro247CysfsTer5	p.Pro247CysfsTer5	c.738_742del	frameshift_variant
679	137876098	rs1582890276	A	G	p.Tyr246Cys	p.Tyr246Cys	c.737A>G	missense_variant
680	137876099	rs752539001	C	T	p.Tyr246Tyr	p.Tyr246Tyr	c.738C>T	synonymous_variant
681	137876100	rs1276825869	C	G	p.Pro247Ala	p.Pro247Ala	c.739C>G	missense_variant
682	137876103		A	C	p.Ile248Leu	p.Ile248Leu	c.742A>C	missense_variant
683	137876103	rs587778711	A	G	p.Ile248Val	p.Ile248Val	c.742A>G	missense_variant
684	137876103		A	ATTAT	p.Val249IlefsTer6	p.Val249IlefsTer6	c.744_745insATTT	frameshift_variant
685	137876104		T	C	p.Ile248Thr	p.Ile248Thr	c.743T>C	missense_variant
686	137876105		T	C	p.Ile248Ile	p.Ile248Ile	c.744T>C	synonymous_variant
687	137876111	rs1441916951	C	T	p.Leu250Leu	p.Leu250Leu	c.750C>T	synonymous_variant
688	137876112	rs777456133	G	A	p.Gly251Ser	p.Gly251Ser	c.751G>A	missense_variant
689	137876116	rs1776238299	A	G	p.Tyr252Cys	p.Tyr252Cys	c.755A>G	missense_variant
690	137876118	rs748791817	G	T	p.Asp253Tyr	p.Asp253Tyr	c.757G>T	missense_variant
691	137876119		A	G	p.Asp253Gly	p.Asp253Gly	c.758A>G	missense_variant
692	137876120	rs565804696	C	A	p.Asp253Glu	p.Asp253Glu	c.759C>A	missense_variant
693	137876120	rs565804696	C	T	p.Asp253Asp	p.Asp253Asp	c.759C>T	synonymous_variant
694	137876122	rs61756235	G	A	p.Ser254Asn	p.Ser254Asn	c.761G>A	missense_variant
695	137876123	rs1350749287	C	A	p.Ser254Arg	p.Ser254Arg	c.762C>A	missense_variant
696	137876125	rs1009357613	A	C	p.His255Pro	p.His255Pro	c.764A>C	missense_variant
697	137876127	rs868838378	C	T	p.His256Tyr	p.His256Tyr	c.766C>T	missense_variant
698	137876133	rs140951984	G	A	p.Val258Ile	p.Val258Ile	c.772G>A	missense_variant
699	137876136	rs1273199420	C	T	p.Pro259Ser	p.Pro259Ser	c.775C>T	missense_variant
700	137876138		C	T	p.Pro259Pro	p.Pro259Pro	c.777C>T	synonymous_variant
701	137876138		C	G	p.Pro259Pro	p.Pro259Pro	c.777C>G	synonymous_variant
702	137876142	rs1020793649	G	C	p.Val261Leu	p.Val261Leu	c.781G>C	missense_variant
703	137876153	rs776802501	G	A	p.Lys264Lys	p.Lys264Lys	c.792G>A	synonymous_variant
704	137876154		G	C	p.Asp265His	p.Asp265His	c.793G>C	missense_variant
705	137876155		A	G	p.Asp265Gly	p.Asp265Gly	c.794A>G	missense_variant
706	137876156		C	T	p.Asp265Asp	p.Asp265Asp	c.795C>T	synonymous_variant
707	137876161	rs1340493697	G	A	p.Gly267Glu	p.Gly267Glu	c.800G>A	missense_variant
708	137876162		G	A	p.Gly267Gly	p.Gly267Gly	c.801G>A	synonymous_variant
709	137876165		T	G	p.Pro268Pro	p.Pro268Pro	c.804T>G	splice_region_variant
710	137876172		A	G	c.805+6A>G		c.805+6A>G	intron_variant
711	137876173		A	G	c.805+7A>G		c.805+7A>G	splice_region_variant
712	137876175	rs1291031748	A	G	c.805+9A>G		c.805+9A>G	intron_variant
713	137876176		C	A	c.805+10C>A		c.805+10C>A	intron_variant
714	137876178	rs552466133	G	A	c.805+12G>A		c.805+12G>A	intron_variant
715	137876179		C	T	c.805+13C>T		c.805+13C>T	intron_variant
716	137876180		A	C	c.805+14A>C		c.805+14A>C	intron_variant
717	137876181		T	C	c.805+15T>C		c.805+15T>C	intron_variant
718	137876183		A	C	c.805+17A>C		c.805+17A>C	intron_variant
719	137876185		T	C	c.805+19T>C		c.805+19T>C	intron_variant
720	137876185	rs1250621744	T	A	c.805+19T>A		c.805+19T>A	intron_variant
721	137876186		T	A	c.805+20T>A		c.805+20T>A	intron_variant
722	137876187	rs773610809	C	T	c.805+21C>T		c.805+21C>T	intron_variant
723	137876188		A	G	c.805+22A>G		c.805+22A>G	intron_variant
724	137876189	rs1189145508	C	T	c.805+23C>T		c.805+23C>T	intron_variant
725	137876192		C	A	c.805+26C>A		c.805+26C>A	intron_variant
726	137876192	rs5029948	C	T	c.805+26C>T		c.805+26C>T	intron_variant
727	137876193		T	C	c.805+27T>C		c.805+27T>C	intron_variant
728	137876194	rs661561	A	C	c.805+28A>C		c.805+28A>C	intron_variant
729	137876194		A	T	c.805+28A>T		c.805+28A>T	intron_variant
730	137876195		T	C	c.805+29T>C		c.805+29T>C	intron_variant
731	137876197	rs1167183074	A	T	c.805+31A>T		c.805+31A>T	intron_variant
732	137876199	rs1776241426	T	A	c.805+33T>A		c.805+33T>A	intron_variant
733	137876203	rs937356200	C	T	c.805+37C>T		c.805+37C>T	intron_variant
734	137876204	rs5029964	A	G	c.805+38A>G		c.805+38A>G	intron_variant
735	137876207		GA	G	c.805+44del		c.805+44del	intron_variant
736	137876207	rs752418027	G	T	c.805+41G>T		c.805+41G>T	intron_variant
737	137876208	rs1393832337	AAACATC	A	c.805+44_805+49del		c.805+44_805+49del	intron_variant
738	137876209	rs755969627	A	T	c.805+43A>T		c.805+43A>T	intron_variant
739	137876210	rs1776242118	A	G	c.805+44A>G		c.805+44A>G	intron_variant
740	137876214	rs777372363	C	T	c.805+48C>T		c.805+48C>T	intron_variant
741	137876215	rs753537630	A	C	c.805+49A>C		c.805+49A>C	intron_variant
742	137876217	rs756924121	G	C	c.805+51G>C		c.805+51G>C	intron_variant
743	137876218	rs778329460	G	T	c.805+52G>T		c.805+52G>T	intron_variant
744	137876223		C	A	c.805+57C>A		c.805+57C>A	intron_variant
745	137876223	rs2114486245	C	T	c.805+57C>T		c.805+57C>T	intron_variant
746	137876223		C	G	c.805+57C>G		c.805+57C>G	intron_variant
747	137876224	rs35302914	CT	C	c.805+63del		c.805+63del	intron_variant
748	137876227		T	G	c.805+61T>G		c.805+61T>G	intron_variant
749	137876229	rs745396830	T	A	c.805+63T>A		c.805+63T>A	intron_variant
750	137876230		G	T	c.805+64G>T		c.805+64G>T	intron_variant
751	137876232		T	C	c.805+66T>C		c.805+66T>C	intron_variant
752	137876233		T	G	c.805+67T>G		c.805+67T>G	intron_variant
753	137876236		T	A	c.805+70T>A		c.805+70T>A	intron_variant
754	137876238	rs1270809984	T	C	c.805+72T>C		c.805+72T>C	intron_variant
755	137876238	rs1270809984	T	G	c.805+72T>G		c.805+72T>G	intron_variant
756	137876239		T	A	c.805+73T>A		c.805+73T>A	intron_variant
757	137877002		C	A	c.806-74C>A		c.806-74C>A	intron_variant
758	137877003		A	C	c.806-73A>C		c.806-73A>C	intron_variant
759	137877004		A	C	c.806-72A>C		c.806-72A>C	intron_variant
760	137877008		G	A	c.806-68G>A		c.806-68G>A	intron_variant
761	137877008		G	T	c.806-68G>T		c.806-68G>T	intron_variant
762	137877010		G	A	c.806-66G>A		c.806-66G>A	intron_variant
763	137877015		A	T	c.806-61A>T		c.806-61A>T	intron_variant
764	137877016		C	A	c.806-60C>A		c.806-60C>A	intron_variant
765	137877019		A	G	c.806-57A>G		c.806-57A>G	intron_variant
766	137877020		C	A	c.806-56C>A		c.806-56C>A	intron_variant
767	137877021	rs1776272091	C	T	c.806-55C>T		c.806-55C>T	intron_variant
768	137877022		T	C	c.806-54T>C		c.806-54T>C	intron_variant
769	137877022		T	A	c.806-54T>A		c.806-54T>A	intron_variant
770	137877023		A	C	c.806-53A>C		c.806-53A>C	intron_variant
771	137877023		A	G	c.806-53A>G		c.806-53A>G	intron_variant
772	137877026		G	T	c.806-50G>T		c.806-50G>T	intron_variant
773	137877026	rs370155900	G	A	c.806-50G>A		c.806-50G>A	intron_variant
774	137877027	rs375420736	C	T	c.806-49C>T		c.806-49C>T	intron_variant
775	137877027		C	A	c.806-49C>A		c.806-49C>A	intron_variant
776	137877028	rs1229423796	C	G	c.806-48C>G		c.806-48C>G	intron_variant
777	137877031		GT	G	c.806-42del		c.806-42del	intron_variant
778	137877035		A	T	c.806-41A>T		c.806-41A>T	intron_variant
779	137877036		G	A	c.806-40G>A		c.806-40G>A	intron_variant
780	137877037	rs1342643247	T	A	c.806-39T>A		c.806-39T>A	intron_variant
781	137877037		T	C	c.806-39T>C		c.806-39T>C	intron_variant
782	137877038	rs749484814	A	G	c.806-38A>G		c.806-38A>G	intron_variant
783	137877041	rs771279060	A	G	c.806-35A>G		c.806-35A>G	intron_variant
784	137877043	rs1776272813	A	C	c.806-33A>C		c.806-33A>C	intron_variant
785	137877046	rs1776272917	G	C	c.806-30G>C		c.806-30G>C	intron_variant
786	137877046		G	A	c.806-30G>A		c.806-30G>A	intron_variant
787	137877047	rs1776272996	T	C	c.806-29T>C		c.806-29T>C	intron_variant
788	137877052	rs931772267	C	T	c.806-24C>T		c.806-24C>T	intron_variant
789	137877052		C	A	c.806-24C>A		c.806-24C>A	intron_variant
790	137877053	rs367986356	T	A	c.806-23T>A		c.806-23T>A	intron_variant
791	137877054	rs1269530641	T	C	c.806-22T>C		c.806-22T>C	intron_variant
792	137877055	rs2114489448	A	G	c.806-21A>G		c.806-21A>G	intron_variant
793	137877056	rs777255289	T	C	c.806-20T>C		c.806-20T>C	intron_variant
794	137877056	rs1776273523	TG	T	c.806-19del		c.806-19del	intron_variant
795	137877057		G	T	c.806-19G>T		c.806-19G>T	intron_variant
796	137877057		GTATTA	G	c.806-17_806-13del		c.806-17_806-13del	intron_variant
797	137877058	rs1204480688	T	C	c.806-18T>C		c.806-18T>C	intron_variant
798	137877058	rs1204480688	T	G	c.806-18T>G		c.806-18T>G	intron_variant
799	137877060	rs1204315033	T	A	c.806-16T>A		c.806-16T>A	intron_variant
800	137877060	rs1204315033	T	G	c.806-16T>G		c.806-16T>G	intron_variant
801	137877062	rs1256699404	A	T	c.806-14A>T		c.806-14A>T	intron_variant
802	137877062	rs2114489531	A	AT	c.806-7dup		c.806-7dup	intron_variant
803	137877062	rs2114489531	AT	A	c.806-7del		c.806-7del	intron_variant
804	137877064	rs767348889	T	C	c.806-12T>C		c.806-12T>C	intron_variant
805	137877067	rs1351254131	T	C	c.806-9T>C		c.806-9T>C	intron_variant
806	137877069		TCC	T	c.806-6_806-5del		c.806-6_806-5del	splice_region_variant
807	137877070	rs1185609789	C	T	c.806-6C>T		c.806-6C>T	splice_region_variant
808	137877071	rs1256503324	C	T	c.806-5C>T		c.806-5C>T	splice_region_variant
809	137877072	rs775535780	T	G	c.806-4T>G		c.806-4T>G	splice_region_variant
810	137877073		TAGAAA	T	c.806-2_808del		c.806-2_808del	splice_acceptor_variant
811	137877080	rs760438993	C	A	p.Ile270Ile	p.Ile270Ile	c.810C>A	synonymous_variant
812	137877081		C	G	p.Arg271Gly	p.Arg271Gly	c.811C>G	missense_variant
813	137877082	rs763827898	G	A	p.Arg271Gln	p.Arg271Gln	c.812G>A	missense_variant
814	137877086		T	C	p.Ala272Ala	p.Ala272Ala	c.816T>C	synonymous_variant
815	137877087		G	C	p.Val273Leu	p.Val273Leu	c.817G>C	missense_variant
816	137877089		T	C	p.Val273Val	p.Val273Val	c.819T>C	synonymous_variant
817	137877099	rs200583935	A	G	p.Asn277Asp	p.Asn277Asp	c.829A>G	missense_variant
818	137877103	rs1173687713	G	A	p.Arg278Lys	p.Arg278Lys	c.833G>A	missense_variant
819	137877105		G	A	p.Asp279Asn	p.Asp279Asn	c.835G>A	missense_variant
820	137877107		C	T	p.Asp279Asp	p.Asp279Asp	c.837C>T	synonymous_variant
821	137877108	rs150198888	C	T	p.Arg280Trp	p.Arg280Trp	c.838C>T	missense_variant
822	137877109	rs200840068	G	A	p.Arg280Gln	p.Arg280Gln	c.839G>A	missense_variant
823	137877110		G	T	p.Arg280Arg	p.Arg280Arg	c.840G>T	synonymous_variant
824	137877111		G	C	p.Gly281Arg	p.Gly281Arg	c.841G>C	missense_variant
825	137877112	rs201456101	G	A	p.Gly281Glu	p.Gly281Glu	c.842G>A	missense_variant
826	137877118		T	A	p.Phe283Tyr	p.Phe283Tyr	c.848T>A	missense_variant
827	137877120		G	A	p.Glu284Lys	p.Glu284Lys	c.850G>A	missense_variant
828	137877122		A	G	p.Glu284Glu	p.Glu284Glu	c.852A>G	synonymous_variant
829	137877125	rs1582891373	C	T	p.Asp285Asp	p.Asp285Asp	c.855C>T	synonymous_variant
830	137877126		T	G	p.Leu286Val	p.Leu286Val	c.856T>G	missense_variant
831	137877128	rs769959321	A	G	p.Leu286Leu	p.Leu286Leu	c.858A>G	synonymous_variant
832	137877132	rs1410081650	G	A	p.Val288Ile	p.Val288Ile	c.862G>A	missense_variant
833	137877133	rs781531580	T	C	p.Val288Ala	p.Val288Ala	c.863T>C	missense_variant
834	137877135		C	T	p.His289Tyr	p.His289Tyr	c.865C>T	missense_variant
835	137877137	rs1333487581	C	G	p.His289Gln	p.His289Gln	c.867C>G	missense_variant
836	137877141	rs2114490049	T	C	p.Leu291Leu	p.Leu291Leu	c.871T>C	synonymous_variant
837	137877142	rs1776275893	T	G	p.Leu291Trp	p.Leu291Trp	c.872T>G	missense_variant
838	137877143	rs748621216	G	A	p.Leu291Leu	p.Leu291Leu	c.873G>A	synonymous_variant
839	137877145		C	A	p.Thr292Lys	p.Thr292Lys	c.875C>A	missense_variant
840	137877145	rs1178336615	C	T	p.Thr292Ile	p.Thr292Ile	c.875C>T	missense_variant
841	137877147		G	C	p.Asp293His	p.Asp293His	c.877G>C	missense_variant
842	137877149		T	C	p.Asp293Asp	p.Asp293Asp	c.879T>C	synonymous_variant
843	137877150		C	CCTGAAAAT	p.Glu297LeufsTer5	p.Glu297LeufsTer5	c.881_888dup	frameshift_variant
844	137877151		C	A	p.Pro294His	p.Pro294His	c.881C>A	missense_variant
845	137877151	rs756723486	C	T	p.Pro294Leu	p.Pro294Leu	c.881C>T	missense_variant
846	137877156		A	T	p.Asn296Tyr	p.Asn296Tyr	c.886A>T	missense_variant
847	137877157	rs2114490283	ATG	A	p.Asn296LysfsTer36	p.Asn296LysfsTer36	c.888_889del	frameshift_variant
848	137877160		A	T	p.Glu297Val	p.Glu297Val	c.890A>T	missense_variant
849	137877161	rs1041432977	G	A	p.Glu297Glu	p.Glu297Glu	c.891G>A	synonymous_variant
850	137877167	rs1208610132	G	C	p.Lys299Asn	p.Lys299Asn	c.897G>C	missense_variant
851	137877168	rs201943285	G	A	p.Glu300Lys	p.Glu300Lys	c.898G>A	missense_variant
852	137877169	rs200371583	A	T	p.Glu300Val	p.Glu300Val	c.899A>T	missense_variant
853	137877170		G	C	p.Glu300Asp	p.Glu300Asp	c.900G>C	missense_variant
854	137877171		A	G	p.Lys301Glu	p.Lys301Glu	c.901A>G	missense_variant
855	137877176	rs1776277885	C	T	p.Leu302Leu	p.Leu302Leu	c.906C>T	synonymous_variant
856	137877179	rs1184616915	A	G	p.Leu303Leu	p.Leu303Leu	c.909A>G	synonymous_variant
857	137877180	rs774698980	A	G	p.Lys304Glu	p.Lys304Glu	c.910A>G	missense_variant
858	137877184	rs1199757092	A	G	p.Glu305Gly	p.Glu305Gly	c.914A>G	missense_variant
859	137877184	rs1199757092	A	C	p.Glu305Ala	p.Glu305Ala	c.914A>C	missense_variant
860	137877189	rs145745293	T	G	p.Leu307Val	p.Leu307Val	c.919T>G	missense_variant
861	137877189		T	A	p.Leu307Ile	p.Leu307Ile	c.919T>A	missense_variant
862	137877190		T	A	p.Leu307Ter	p.Leu307Ter	c.920T>A	stop_gained
863	137877191	rs1776278781	A	G	p.Leu307Leu	p.Leu307Leu	c.921A>G	synonymous_variant
864	137877193	rs775454372	T	C	p.Met308Thr	p.Met308Thr	c.923T>C	missense_variant
865	137877193	rs775454372	T	G	p.Met308Arg	p.Met308Arg	c.923T>G	missense_variant
866	137877197	rs1173512873	G	A	p.Val309Val	p.Val309Val	c.927G>A	synonymous_variant
867	137877199	rs530310566	T	C	p.Ile310Thr	p.Ile310Thr	c.929T>C	missense_variant
868	137877200		A	G	p.Ile310Met	p.Ile310Met	c.930A>G	missense_variant
869	137877206	rs1431948844	C	T	p.Ile312Ile	p.Ile312Ile	c.936C>T	synonymous_variant
870	137877206	rs1431948844	C	A	p.Ile312Ile	p.Ile312Ile	c.936C>A	synonymous_variant
871	137877209	rs374243533	C	T	p.Pro313Pro	p.Pro313Pro	c.939C>T	synonymous_variant
872	137877210	rs776397709	G	A	p.Val314Ile	p.Val314Ile	c.940G>A	missense_variant
873	137877210		G	T	p.Val314Phe	p.Val314Phe	c.940G>T	missense_variant
874	137877211		T	C	p.Val314Ala	p.Val314Ala	c.941T>C	missense_variant
875	137877212	rs761665491	C	T	p.Val314Val	p.Val314Val	c.942C>T	synonymous_variant
876	137877212	rs761665491	C	A	p.Val314Val	p.Val314Val	c.942C>A	synonymous_variant
877	137877216	rs1301419455	G	A	p.Gly316Ser	p.Gly316Ser	c.946G>A	missense_variant
878	137877224		C	T	p.Asp318Asp	p.Asp318Asp	c.954C>T	synonymous_variant
879	137877225	rs764767669	C	A	p.His319Asn	p.His319Asn	c.955C>A	missense_variant
880	137877226	rs2114490939	A	G	p.His319Arg	p.His319Arg	c.956A>G	missense_variant
881	137877227	rs1776280400	T	C	p.His319His	p.His319His	c.957T>C	synonymous_variant
882	137877230	rs577708415	C	T	p.Gly320Gly	p.Gly320Gly	c.960C>T	synonymous_variant
883	137877232	rs1302500579	C	T	p.Thr321Ile	p.Thr321Ile	c.962C>T	missense_variant
884	137877235	rs1776280774	C	T	p.Thr322Ile	p.Thr322Ile	c.965C>T	missense_variant
885	137877236	rs543150550	T	G	p.Thr322Thr	p.Thr322Thr	c.966T>G	synonymous_variant
886	137877237		C	T	p.His323Tyr	p.His323Tyr	c.967C>T	missense_variant
887	137877238	rs765877219	A	G	p.His323Arg	p.His323Arg	c.968A>G	missense_variant
888	137877240		C	T	p.Leu324Phe	p.Leu324Phe	c.970C>T	missense_variant
889	137877240	rs1435262909	C	G	p.Leu324Val	p.Leu324Val	c.970C>G	missense_variant
890	137877243		A	T	p.Ile325Phe	p.Ile325Phe	c.973A>T	missense_variant
891	137877243	rs1249399597	A	G	p.Ile325Val	p.Ile325Val	c.973A>G	missense_variant
892	137877244		T	A	p.Ile325Asn	p.Ile325Asn	c.974T>A	missense_variant
893	137877244	rs1776281313	T	C	p.Ile325Thr	p.Ile325Thr	c.974T>C	missense_variant
894	137877247	rs930573886	A	G	p.Asn326Ser	p.Asn326Ser	c.977A>G	missense_variant
895	137877250	rs1210641937	C	G	p.Ala327Gly	p.Ala327Gly	c.980C>G	missense_variant
896	137877251	rs1269592135	C	T	p.Ala327Ala	p.Ala327Ala	c.981C>T	synonymous_variant
897	137877251		C	A	p.Ala327Ala	p.Ala327Ala	c.981C>A	synonymous_variant
898	137877252	rs751123351	G	A	p.Ala328Thr	p.Ala328Thr	c.982G>A	missense_variant
899	137877255	rs1776282083	A	G	p.Lys329Glu	p.Lys329Glu	c.985A>G	missense_variant
900	137877266	rs1361722567	T	A	c.986+10T>A		c.986+10T>A	intron_variant
901	137877267		T	C	c.986+11T>C		c.986+11T>C	intron_variant
902	137877267	rs756628515	T	A	c.986+11T>A		c.986+11T>A	intron_variant
903	137877268	rs1391384420	A	G	c.986+12A>G		c.986+12A>G	intron_variant
904	137877273	rs778478299	C	T	c.986+17C>T		c.986+17C>T	intron_variant
905	137877274		A	G	c.986+18A>G		c.986+18A>G	intron_variant
906	137877275	rs1027047442	G	T	c.986+19G>T		c.986+19G>T	intron_variant
907	137877275		G	C	c.986+19G>C		c.986+19G>C	intron_variant
908	137877277		T	C	c.986+21T>C		c.986+21T>C	intron_variant
909	137877278	rs1372840465	C	T	c.986+22C>T		c.986+22C>T	intron_variant
910	137877278		C	G	c.986+22C>G		c.986+22C>G	intron_variant
911	137877279		T	G	c.986+23T>G		c.986+23T>G	intron_variant
912	137877280		C	G	c.986+24C>G		c.986+24C>G	intron_variant
913	137877282	rs1776283109	C	T	c.986+26C>T		c.986+26C>T	intron_variant
914	137877283		C	T	c.986+27C>T		c.986+27C>T	intron_variant
915	137877283	rs1461191918	C	G	c.986+27C>G		c.986+27C>G	intron_variant
916	137877286		T	C	c.986+30T>C		c.986+30T>C	intron_variant
917	137877289	rs368497064	C	T	c.986+33C>T		c.986+33C>T	intron_variant
918	137877290	rs1776283379	A	C	c.986+34A>C		c.986+34A>C	intron_variant
919	137877290		A	G	c.986+34A>G		c.986+34A>G	intron_variant
920	137877291		T	G	c.986+35T>G		c.986+35T>G	intron_variant
921	137877292	rs757677650	C	G	c.986+36C>G		c.986+36C>G	intron_variant
922	137877292	rs757677650	C	T	c.986+36C>T		c.986+36C>T	intron_variant
923	137877294		G	GT	c.986+39dup		c.986+39dup	intron_variant
924	137877294	rs1438007127	G	C	c.986+38G>C		c.986+38G>C	intron_variant
925	137877296	rs1302318527	A	C	c.986+40A>C		c.986+40A>C	intron_variant
926	137877299	rs746051864	T	C	c.986+43T>C		c.986+43T>C	intron_variant
927	137877306		A	C	c.986+50A>C		c.986+50A>C	intron_variant
928	137877308	rs772214236	C	T	c.986+52C>T		c.986+52C>T	intron_variant
929	137877308		C	A	c.986+52C>A		c.986+52C>A	intron_variant
930	137877309	rs886141966	C	G	c.986+53C>G		c.986+53C>G	intron_variant
931	137877309	rs886141966	C	T	c.986+53C>T		c.986+53C>T	intron_variant
932	137877309	rs886141966	C	A	c.986+53C>A		c.986+53C>A	intron_variant
933	137877310	rs1457832015	T	A	c.986+54T>A		c.986+54T>A	intron_variant
934	137877314		C	A	c.986+58C>A		c.986+58C>A	intron_variant
935	137877314	rs2114491642	C	T	c.986+58C>T		c.986+58C>T	intron_variant
936	137877317	rs1162029272	C	T	c.986+61C>T		c.986+61C>T	intron_variant
937	137877319		T	C	c.986+63T>C		c.986+63T>C	intron_variant
938	137877320		G	C	c.986+64G>C		c.986+64G>C	intron_variant
939	137877322		G	C	c.986+66G>C		c.986+66G>C	intron_variant
940	137877323		T	G	c.986+67T>G		c.986+67T>G	intron_variant
941	137877325	rs1776284497	G	A	c.986+69G>A		c.986+69G>A	intron_variant
942	137877326		CT	C	c.986+71del		c.986+71del	intron_variant
943	137877329		C	A	c.986+73C>A		c.986+73C>A	intron_variant
944	137878359	rs1358563140	A	G	c.987-73A>G		c.987-73A>G	intron_variant
945	137878360		T	G	c.987-72T>G		c.987-72T>G	intron_variant
946	137878361		G	T	c.987-71G>T		c.987-71G>T	intron_variant
947	137878363	rs1289413859	G	C	c.987-69G>C		c.987-69G>C	intron_variant
948	137878367	rs1242035944	A	C	c.987-65A>C		c.987-65A>C	intron_variant
949	137878367		A	G	c.987-65A>G		c.987-65A>G	intron_variant
950	137878370	rs547262552	A	G	c.987-62A>G		c.987-62A>G	intron_variant
951	137878370		A	T	c.987-62A>T		c.987-62A>T	intron_variant
952	137878371	rs1776321233	T	C	c.987-61T>C		c.987-61T>C	intron_variant
953	137878372	rs1041262449	G	T	c.987-60G>T		c.987-60G>T	intron_variant
954	137878377		A	C	c.987-55A>C		c.987-55A>C	intron_variant
955	137878379	rs2114495926	C	A	c.987-53C>A		c.987-53C>A	intron_variant
956	137878383		T	C	c.987-49T>C		c.987-49T>C	intron_variant
957	137878385	rs1776321499	T	G	c.987-47T>G		c.987-47T>G	intron_variant
958	137878386		G	T	c.987-46G>T		c.987-46G>T	intron_variant
959	137878387		T	C	c.987-45T>C		c.987-45T>C	intron_variant
960	137878395		T	C	c.987-37T>C		c.987-37T>C	intron_variant
961	137878396	rs1776321581	G	A	c.987-36G>A		c.987-36G>A	intron_variant
962	137878397	rs1216226775	T	C	c.987-35T>C		c.987-35T>C	intron_variant
963	137878401		C	T	c.987-31C>T		c.987-31C>T	intron_variant
964	137878403	rs1776321735	C	T	c.987-29C>T		c.987-29C>T	intron_variant
965	137878406		A	G	c.987-26A>G		c.987-26A>G	intron_variant
966	137878407	rs1293239764	C	A	c.987-25C>A		c.987-25C>A	intron_variant
967	137878408	rs1776321906	A	G	c.987-24A>G		c.987-24A>G	intron_variant
968	137878409		T	C	c.987-23T>C		c.987-23T>C	intron_variant
969	137878410	rs1439507300	A	G	c.987-22A>G		c.987-22A>G	intron_variant
970	137878411	rs1332331545	T	C	c.987-21T>C		c.987-21T>C	intron_variant
971	137878417	rs1306658557	C	T	c.987-15C>T		c.987-15C>T	intron_variant
972	137878417		C	G	c.987-15C>G		c.987-15C>G	intron_variant
973	137878418	rs1245843882	C	T	c.987-14C>T		c.987-14C>T	intron_variant
974	137878421		T	G	c.987-11T>G		c.987-11T>G	intron_variant
975	137878421	rs780041100	T	C	c.987-11T>C		c.987-11T>C	intron_variant
976	137878424	rs1213214273	G	T	c.987-8G>T		c.987-8G>T	splice_region_variant
977	137878426	rs1248685125	C	G	c.987-6C>G		c.987-6C>G	splice_region_variant
978	137878426		C	A	c.987-6C>A		c.987-6C>A	splice_region_variant
979	137878429		C	T	c.987-3C>T		c.987-3C>T	splice_region_variant
980	137878436	rs1406164317	G	C	p.Asp331His	p.Asp331His	c.991G>C	missense_variant
981	137878436		G	T	p.Asp331Tyr	p.Asp331Tyr	c.991G>T	missense_variant
982	137878439		G	A	p.Glu332Lys	p.Glu332Lys	c.994G>A	missense_variant
983	137878448	rs747150217	T	G	p.Leu335Val	p.Leu335Val	c.1003T>G	missense_variant
984	137878449	rs778710738	T	TA	p.Pro336ThrfsTer9	p.Pro336ThrfsTer9	c.1005dup	frameshift_variant
985	137878451	rs1162114698	C	T	p.Pro336Ser	p.Pro336Ser	c.1006C>T	missense_variant
986	137878453		A	G	p.Pro336Pro	p.Pro336Pro	c.1008A>G	synonymous_variant
987	137878455		A	G	p.Lys337Arg	p.Lys337Arg	c.1010A>G	missense_variant
988	137878456		A	G	p.Lys337Lys	p.Lys337Lys	c.1011A>G	synonymous_variant
989	137878460		A	G	p.Ile339Val	p.Ile339Val	c.1015A>G	missense_variant
990	137878461	rs2114496288	T	C	p.Ile339Thr	p.Ile339Thr	c.1016T>C	missense_variant
991	137878462		C	A	p.Ile339Ile	p.Ile339Ile	c.1017C>A	synonymous_variant
992	137878464	rs1261510652	A	G	p.Asn340Ser	p.Asn340Ser	c.1019A>G	missense_variant
993	137878464		A	C	p.Asn340Thr	p.Asn340Thr	c.1019A>C	missense_variant
994	137878466	rs2114496353	C	T	p.Leu341Leu	p.Leu341Leu	c.1021C>T	synonymous_variant
995	137878466		C	G	p.Leu341Val	p.Leu341Val	c.1021C>G	missense_variant
996	137878467		T	C	p.Leu341Pro	p.Leu341Pro	c.1022T>C	missense_variant
997	137878471		A	G	p.Val342Val	p.Val342Val	c.1026A>G	synonymous_variant
998	137878474		T	C	p.Asp343Asp	p.Asp343Asp	c.1029T>C	synonymous_variant
999	137878475		G	A	p.Asp344Asn	p.Asp344Asn	c.1030G>A	missense_variant
1000	137878478	rs371548901	T	C	p.Tyr345His	p.Tyr345His	c.1033T>C	missense_variant
1001	137878487		C	T	p.Leu348Phe	p.Leu348Phe	c.1042C>T	missense_variant
1002	137878494	rs1419653281	A	T	p.Gln350Leu	p.Gln350Leu	c.1049A>T	missense_variant
1003	137878495	rs776591390	G	C	p.Gln350His	p.Gln350His	c.1050G>C	missense_variant
1004	137878499		G	A	p.Glu352Lys	p.Glu352Lys	c.1054G>A	missense_variant
1005	137878500	rs1163634415	A	G	p.Glu352Gly	p.Glu352Gly	c.1055A>G	missense_variant
1006	137878501	rs2114496574	G	A	p.Glu352Glu	p.Glu352Glu	c.1056G>A	synonymous_variant
1007	137878503	rs761577416	A	T	p.Tyr353Phe	p.Tyr353Phe	c.1058A>T	missense_variant
1008	137878505	rs769585030	A	G	p.Lys354Glu	p.Lys354Glu	c.1060A>G	missense_variant
1009	137878507	rs374987145	G	A	p.Lys354Lys	p.Lys354Lys	c.1062G>A	synonymous_variant
1010	137878516	rs2114496705	G	A	p.Gln357Gln	p.Gln357Gln	c.1071G>A	synonymous_variant
1011	137878517	rs1776324395	G	A	p.Glu358Lys	p.Glu358Lys	c.1072G>A	missense_variant
1012	137878519		A	G	p.Glu358Glu	p.Glu358Glu	c.1074A>G	synonymous_variant
1013	137878520	rs1004332178	A	G	p.Asn359Asp	p.Asn359Asp	c.1075A>G	missense_variant
1014	137878523		A	T	p.Ser360Cys	p.Ser360Cys	c.1078A>T	missense_variant
1015	137878525	rs765957007	C	A	p.Ser360Arg	p.Ser360Arg	c.1080C>A	missense_variant
1016	137878525	rs765957007	C	T	p.Ser360Ser	p.Ser360Ser	c.1080C>T	synonymous_variant
1017	137878525	rs765957007	C	G	p.Ser360Arg	p.Ser360Arg	c.1080C>G	missense_variant
1018	137878526	rs751096907	G	A	p.Glu361Lys	p.Glu361Lys	c.1081G>A	missense_variant
1019	137878528	rs1232874267	G	T	p.Glu361Asp	p.Glu361Asp	c.1083G>T	missense_variant
1020	137878530	rs967260183	A	C	p.Gln362Pro	p.Gln362Pro	c.1085A>C	missense_variant
1021	137878532	rs1285487825	G	A	p.Gly363Arg	p.Gly363Arg	c.1087G>A	missense_variant
1022	137878534	rs201483159	G	A	p.Gly363Gly	p.Gly363Gly	c.1089G>A	synonymous_variant
1023	137878536	rs2114497011	G	A	p.Arg364Lys	p.Arg364Lys	c.1091G>A	missense_variant
1024	137878537		G	C	p.Arg364Ser	p.Arg364Ser	c.1092G>C	missense_variant
1025	137878539	rs1218573061	G	A	p.Arg365Lys	p.Arg365Lys	c.1094G>A	missense_variant
1026	137878541		G	A	p.Glu366Lys	p.Glu366Lys	c.1096G>A	missense_variant
1027	137878542		A	T	p.Glu366Val	p.Glu366Val	c.1097A>T	missense_variant
1028	137878544	rs764662789	G	A	p.Gly367Arg	p.Gly367Arg	c.1099G>A	missense_variant
1029	137878546	rs1260589779	G	A	p.Gly367Gly	p.Gly367Gly	c.1101G>A	synonymous_variant
1030	137878546	rs1260589779	G	T	p.Gly367Gly	p.Gly367Gly	c.1101G>T	synonymous_variant
1031	137878547	rs754444866	C	G	p.His368Asp	p.His368Asp	c.1102C>G	missense_variant
1032	137878549	rs200595071	C	T	p.His368His	p.His368His	c.1104C>T	synonymous_variant
1033	137878550	rs1035582992	G	A	p.Ala369Thr	p.Ala369Thr	c.1105G>A	missense_variant
1034	137878552	rs1474050669	C	G	p.Ala369Ala	p.Ala369Ala	c.1107C>G	synonymous_variant
1035	137878562		A	G	p.Met373Val	p.Met373Val	c.1117A>G	missense_variant
1036	137878565		G	C	p.Glu374Gln	p.Glu374Gln	c.1120G>C	missense_variant
1037	137878567	rs781716884	A	T	p.Glu374Asp	p.Glu374Asp	c.1122A>T	missense_variant
1038	137878568	rs1412110672	C	G	p.Pro375Ala	p.Pro375Ala	c.1123C>G	missense_variant
1039	137878568		C	T	p.Pro375Ser	p.Pro375Ser	c.1123C>T	missense_variant
1040	137878568		C	A	p.Pro375Thr	p.Pro375Thr	c.1123C>A	missense_variant
1041	137878569	rs1401875569	C	T	p.Pro375Leu	p.Pro375Leu	c.1124C>T	missense_variant
1042	137878573	rs1156859188	C	T	p.Ser376Ser	p.Ser376Ser	c.1128C>T	synonymous_variant
1043	137878574	rs368146619	G	A	p.Val377Met	p.Val377Met	c.1129G>A	missense_variant
1044	137878584	rs758633419	T	C	p.Leu380Pro	p.Leu380Pro	c.1139T>C	missense_variant
1045	137878587		C	A	p.Ser381Tyr	p.Ser381Tyr	c.1142C>A	missense_variant
1046	137878587	rs371258341	C	T	p.Ser381Phe	p.Ser381Phe	c.1142C>T	missense_variant
1047	137878589		C	A	p.Leu382Ile	p.Leu382Ile	c.1144C>A	missense_variant
1048	137878589	rs747062102	C	G	p.Leu382Val	p.Leu382Val	c.1144C>G	missense_variant
1049	137878592	rs768774832	A	T	p.Met383Leu	p.Met383Leu	c.1147A>T	missense_variant
1050	137878593	rs1289146384	T	G	p.Met383Arg	p.Met383Arg	c.1148T>G	missense_variant
1051	137878593	rs1289146384	T	C	p.Met383Thr	p.Met383Thr	c.1148T>C	missense_variant
1052	137878595		G	C	p.Asp384His	p.Asp384His	c.1150G>C	missense_variant
1053	137878605		G	A	p.Cys387Tyr	p.Cys387Tyr	c.1160G>A	missense_variant
1054	137878611	rs1776328032	C	T	p.Thr389Met	p.Thr389Met	c.1166C>T	missense_variant
1055	137878612	rs781274783	G	A	p.Thr389Thr	p.Thr389Thr	c.1167G>A	synonymous_variant
1056	137878613		C	G	p.Pro390Ala	p.Pro390Ala	c.1168C>G	missense_variant
1057	137878613		C	T	p.Pro390Ser	p.Pro390Ser	c.1168C>T	missense_variant
1058	137878614	rs1776328253	C	T	p.Pro390Leu	p.Pro390Leu	c.1169C>T	missense_variant
1059	137878617	rs748081889	A	G	p.Asn391Ser	p.Asn391Ser	c.1172A>G	missense_variant
1060	137878618	rs769627029	C	A	p.Asn391Lys	p.Asn391Lys	c.1173C>A	missense_variant
1061	137878618	rs769627029	C	T	p.Asn391Asn	p.Asn391Asn	c.1173C>T	synonymous_variant
1062	137878621	rs773006068	C	T	p.Cys392Cys	p.Cys392Cys	c.1176C>T	synonymous_variant
1063	137878622	rs1213621768	C	G	p.Pro393Ala	p.Pro393Ala	c.1177C>G	missense_variant
1064	137878622		C	T	p.Pro393Ser	p.Pro393Ser	c.1177C>T	missense_variant
1065	137878624	rs2114497819	C	T	p.Pro393Pro	p.Pro393Pro	c.1179C>T	synonymous_variant
1066	137878625		T	C	p.Phe394Leu	p.Phe394Leu	c.1180T>C	missense_variant
1067	137878627	rs762710607	C	G	p.Phe394Leu	p.Phe394Leu	c.1182C>G	missense_variant
1068	137878627	rs762710607	C	A	p.Phe394Leu	p.Phe394Leu	c.1182C>A	missense_variant
1069	137878627		C	T	p.Phe394Phe	p.Phe394Phe	c.1182C>T	synonymous_variant
1070	137878630		C	A	p.Phe395Leu	p.Phe395Leu	c.1185C>A	missense_variant
1071	137878631		A	G	p.Met396Val	p.Met396Val	c.1186A>G	missense_variant
1072	137878633		G	A	p.Met396Ile	p.Met396Ile	c.1188G>A	missense_variant
1073	137878633	rs2114497922	G	C	p.Met396Ile	p.Met396Ile	c.1188G>C	missense_variant
1074	137878635	rs1485528552	C	G	p.Ser397Cys	p.Ser397Cys	c.1190C>G	missense_variant
1075	137878636	rs577662634	T	A	p.Ser397Ser	p.Ser397Ser	c.1191T>A	synonymous_variant
1076	137878637	rs991653477	G	T	p.Val398Leu	p.Val398Leu	c.1192G>T	missense_variant
1077	137878638	rs140616865	T	C	p.Val398Ala	p.Val398Ala	c.1193T>C	missense_variant
1078	137878642	rs1776330105	C	T	p.Asn399Asn	p.Asn399Asn	c.1197C>T	synonymous_variant
1079	137878644	rs1776330212	C	T	p.Thr400Ile	p.Thr400Ile	c.1199C>T	missense_variant
1080	137878651		T	C	p.Pro402Pro	p.Pro402Pro	c.1206T>C	synonymous_variant
1081	137878652	rs767086093	T	C	p.Leu403Leu	p.Leu403Leu	c.1207T>C	synonymous_variant
1082	137878653	rs587778715	T	C	p.Leu403Ser	p.Leu403Ser	c.1208T>C	missense_variant
1083	137878654	rs2114498140	A	T	p.Leu403Phe	p.Leu403Phe	c.1209A>T	missense_variant
1084	137878659	rs370736888	A	G	p.His405Arg	p.His405Arg	c.1214A>G	missense_variant
1085	137878660		T	C	p.His405His	p.His405His	c.1215T>C	synonymous_variant
1086	137878661	rs765675314	G	A	p.Glu406Lys	p.Glu406Lys	c.1216G>A	missense_variant
1087	137878661	rs765675314	G	C	p.Glu406Gln	p.Glu406Gln	c.1216G>C	missense_variant
1088	137878662		A	T	p.Glu406Val	p.Glu406Val	c.1217A>T	missense_variant
1089	137878668	rs1175389845	C	T	p.Ser408Leu	p.Ser408Leu	c.1223C>T	missense_variant
1090	137878670	rs1776331041	G	A	p.Glu409Lys	p.Glu409Lys	c.1225G>A	missense_variant
1091	137878676	rs1373396587	C	T	p.Arg411Trp	p.Arg411Trp	c.1231C>T	missense_variant
1092	137878676	rs1373396587	C	A	p.Arg411Arg	p.Arg411Arg	c.1231C>A	synonymous_variant
1093	137878677	rs587778713	G	A	p.Arg411Gln	p.Arg411Gln	c.1232G>A	missense_variant
1094	137878683	rs1776331369	A	G	p.Lys413Arg	p.Lys413Arg	c.1238A>G	missense_variant
1095	137878684	rs557752619	G	A	p.Lys413Lys	p.Lys413Lys	c.1239G>A	synonymous_variant
1096	137878685		A	G	p.Asn414Asp	p.Asn414Asp	c.1240A>G	missense_variant
1097	137878687	rs751733934	T	C	p.Asn414Asn	p.Asn414Asn	c.1242T>C	synonymous_variant
1098	137878688		C	CAA	p.Asn416LysfsTer7	p.Asn416LysfsTer7	c.1246_1247dup	frameshift_variant
1099	137878690	rs944187867	A	G	p.Gln415Gln	p.Gln415Gln	c.1245A>G	synonymous_variant
1100	137878695		A	G	p.Lys417Arg	p.Lys417Arg	c.1250A>G	missense_variant
1101	137878697		C	T	p.Leu418Phe	p.Leu418Phe	c.1252C>T	missense_variant
1102	137878698		T	G	p.Leu418Arg	p.Leu418Arg	c.1253T>G	missense_variant
1103	137878699	rs1776331944	C	T	p.Leu418Leu	p.Leu418Leu	c.1254C>T	synonymous_variant
1104	137878700	rs2114498630	C	T	p.Pro419Ser	p.Pro419Ser	c.1255C>T	missense_variant
1105	137878701		C	T	p.Pro419Leu	p.Pro419Leu	c.1256C>T	missense_variant
1106	137878705	rs1440253257	G	T	p.Lys420Asn	p.Lys420Asn	c.1260G>T	missense_variant
1107	137878706	rs755227859	C	A	p.Leu421Met	p.Leu421Met	c.1261C>A	missense_variant
1108	137878706		C	T	p.Leu421Leu	p.Leu421Leu	c.1261C>T	synonymous_variant
1109	137878710	rs1368337325	A	G	p.Asn422Ser	p.Asn422Ser	c.1265A>G	missense_variant
1110	137878711	rs2114498711	C	T	p.Asn422Asn	p.Asn422Asn	c.1266C>T	synonymous_variant
1111	137878714	rs1199654582	C	T	p.Ser423Ser	p.Ser423Ser	c.1269C>T	synonymous_variant
1112	137878716		A	G	p.Lys424Arg	p.Lys424Arg	c.1271A>G	missense_variant
1113	137878717		G	C	p.Lys424Asn	p.Lys424Asn	c.1272G>C	missense_variant
1114	137878718	rs781186525	C	T	p.Pro425Ser	p.Pro425Ser	c.1273C>T	missense_variant
1115	137878719	rs748195339	C	G	p.Pro425Arg	p.Pro425Arg	c.1274C>G	missense_variant
1116	137878719	rs748195339	C	T	p.Pro425Leu	p.Pro425Leu	c.1274C>T	missense_variant
1117	137878720	rs373211004	G	A	p.Pro425Pro	p.Pro425Pro	c.1275G>A	synonymous_variant
1118	137878720	rs373211004	G	C	p.Pro425Pro	p.Pro425Pro	c.1275G>C	synonymous_variant
1119	137878720		G	T	p.Pro425Pro	p.Pro425Pro	c.1275G>T	synonymous_variant
1120	137878721		G	C	p.Gly426Arg	p.Gly426Arg	c.1276G>C	missense_variant
1121	137878721	rs2114498826	G	A	p.Gly426Ser	p.Gly426Ser	c.1276G>A	missense_variant
1122	137878722	rs921505456	G	A	p.Gly426Asp	p.Gly426Asp	c.1277G>A	missense_variant
1123	137878723	rs749076821	C	T	p.Gly426Gly	p.Gly426Gly	c.1278C>T	synonymous_variant
1124	137878724		C	T	p.Pro427Ser	p.Pro427Ser	c.1279C>T	missense_variant
1125	137878725	rs367828699	C	G	p.Pro427Arg	p.Pro427Arg	c.1280C>G	missense_variant
1126	137878726	rs1439241152	T	C	p.Pro427Pro	p.Pro427Pro	c.1281T>C	synonymous_variant
1127	137878727	rs774307803	G	A	p.Glu428Lys	p.Glu428Lys	c.1282G>A	missense_variant
1128	137878728		A	C	p.Glu428Ala	p.Glu428Ala	c.1283A>C	missense_variant
1129	137878730		G	A	p.Gly429Arg	p.Gly429Arg	c.1285G>A	missense_variant
1130	137878730		G	GGGC	p.Gly429_Leu430insArg	p.Gly429_Leu430insArg	c.1286_1288dup	inframe_insertion
1131	137878731		G	T	p.Gly429Val	p.Gly429Val	c.1286G>T	missense_variant
1132	137878731	rs1231840003	G	A	p.Gly429Glu	p.Gly429Glu	c.1286G>A	missense_variant
1133	137878732	rs745476917	G	A	p.Gly429Gly	p.Gly429Gly	c.1287G>A	synonymous_variant
1134	137878732	rs745476917	G	C	p.Gly429Gly	p.Gly429Gly	c.1287G>C	synonymous_variant
1135	137878733	rs2114499001	C	T	p.Leu430Phe	p.Leu430Phe	c.1288C>T	missense_variant
1136	137878736	rs1195435394	C	T	p.Pro431Ser	p.Pro431Ser	c.1291C>T	missense_variant
1137	137878737	rs940301197	C	G	p.Pro431Arg	p.Pro431Arg	c.1292C>G	missense_variant
1138	137878738		T	G	p.Pro431Pro	p.Pro431Pro	c.1293T>G	synonymous_variant
1139	137878739		G	C	p.Gly432Arg	p.Gly432Arg	c.1294G>C	missense_variant
1140	137878739	rs1453719653	G	A	p.Gly432Ser	p.Gly432Ser	c.1294G>A	missense_variant
1141	137878740	rs2114499109	G	C	p.Gly432Ala	p.Gly432Ala	c.1295G>C	missense_variant
1142	137878742		A	T	p.Met433Leu	p.Met433Leu	c.1297A>T	missense_variant
1143	137878742	rs1168323487	A	G	p.Met433Val	p.Met433Val	c.1297A>G	missense_variant
1144	137878746	rs144728856	C	A	p.Ala434Glu	p.Ala434Glu	c.1301C>A	missense_variant
1145	137878746	rs144728856	C	T	p.Ala434Val	p.Ala434Val	c.1301C>T	missense_variant
1146	137878747	rs61748667	G	A	p.Ala434Ala	p.Ala434Ala	c.1302G>A	synonymous_variant
1147	137878747		G	T	p.Ala434Ala	p.Ala434Ala	c.1302G>T	synonymous_variant
1148	137878747	rs61748667	G	C	p.Ala434Ala	p.Ala434Ala	c.1302G>C	synonymous_variant
1149	137878749	rs773641974	T	C	p.Leu435Pro	p.Leu435Pro	c.1304T>C	missense_variant
1150	137878750	rs141837650	C	T	p.Leu435Leu	p.Leu435Leu	c.1305C>T	synonymous_variant
1151	137878751	rs766691413	G	A	p.Gly436Arg	p.Gly436Arg	c.1306G>A	missense_variant
1152	137878751	rs766691413	G	C	p.Gly436Arg	p.Gly436Arg	c.1306G>C	missense_variant
1153	137878756		C	T	p.Ala437Ala	p.Ala437Ala	c.1311C>T	synonymous_variant
1154	137878758	rs1776335627	C	G	p.Ser438Cys	p.Ser438Cys	c.1313C>G	missense_variant
1155	137878760	rs751928111	C	G	p.Arg439Gly	p.Arg439Gly	c.1315C>G	missense_variant
1156	137878760	rs751928111	C	T	p.Arg439Trp	p.Arg439Trp	c.1315C>T	missense_variant
1157	137878761	rs755138189	G	T	p.Arg439Leu	p.Arg439Leu	c.1316G>T	missense_variant
1158	137878761	rs755138189	G	C	p.Arg439Pro	p.Arg439Pro	c.1316G>C	missense_variant
1159	137878761	rs755138189	G	A	p.Arg439Gln	p.Arg439Gln	c.1316G>A	missense_variant
1160	137878762		G	A	p.Arg439Arg	p.Arg439Arg	c.1317G>A	synonymous_variant
1161	137878765	rs756184125	A	G	p.Gly440Gly	p.Gly440Gly	c.1320A>G	synonymous_variant
1162	137878766	rs777740990	G	A	p.Glu441Lys	p.Glu441Lys	c.1321G>A	missense_variant
1163	137878769		G	T	p.Ala442Ser	p.Ala442Ser	c.1324G>T	missense_variant
1164	137878770	rs894381079	C	T	p.Ala442Val	p.Ala442Val	c.1325C>T	missense_variant
1165	137878770		C	A	p.Ala442Asp	p.Ala442Asp	c.1325C>A	missense_variant
1166	137878770	rs894381079	C	G	p.Ala442Gly	p.Ala442Gly	c.1325C>G	missense_variant
1167	137878771		C	T	p.Ala442Ala	p.Ala442Ala	c.1326C>T	synonymous_variant
1168	137878773	rs371312281	A	G	p.Tyr443Cys	p.Tyr443Cys	c.1328A>G	missense_variant
1169	137878774	rs1776336783	T	C	p.Tyr443Tyr	p.Tyr443Tyr	c.1329T>C	synonymous_variant
1170	137878775		G	C	p.Glu444Gln	p.Glu444Gln	c.1330G>C	missense_variant
1171	137878775	rs749128615	G	A	p.Glu444Lys	p.Glu444Lys	c.1330G>A	missense_variant
1172	137878780		C	T	p.Pro445Pro	p.Pro445Pro	c.1335C>T	synonymous_variant
1173	137878780	rs1776337020	C	G	p.Pro445Pro	p.Pro445Pro	c.1335C>G	synonymous_variant
1174	137878783		G	C	p.Leu446Phe	p.Leu446Phe	c.1338G>C	missense_variant
1175	137878784		G	T	p.Ala447Ser	p.Ala447Ser	c.1339G>T	missense_variant
1176	137878785	rs778782828	C	T	p.Ala447Val	p.Ala447Val	c.1340C>T	missense_variant
1177	137878786	rs745670694	G	A	p.Ala447Ala	p.Ala447Ala	c.1341G>A	synonymous_variant
1178	137878787	rs771836909	T	G	p.Trp448Gly	p.Trp448Gly	c.1342T>G	missense_variant
1179	137878789	rs143619694	G	C	p.Trp448Cys	p.Trp448Cys	c.1344G>C	missense_variant
1180	137878791	rs768003499	A	T	p.Asn449Ile	p.Asn449Ile	c.1346A>T	missense_variant
1181	137878791	rs768003499	A	G	p.Asn449Ser	p.Asn449Ser	c.1346A>G	missense_variant
1182	137878792	rs536670759	C	A	p.Asn449Lys	p.Asn449Lys	c.1347C>A	missense_variant
1183	137878792	rs536670759	C	T	p.Asn449Asn	p.Asn449Asn	c.1347C>T	synonymous_variant
1184	137878793		C	T	p.Pro450Ser	p.Pro450Ser	c.1348C>T	missense_variant
1185	137878794	rs763387455	C	T	p.Pro450Leu	p.Pro450Leu	c.1349C>T	missense_variant
1186	137878797	rs748602978	A	T	p.Glu451Val	p.Glu451Val	c.1352A>T	missense_variant
1187	137878799	rs1272884878	G	A	p.Glu452Lys	p.Glu452Lys	c.1354G>A	missense_variant
1188	137878801	rs1213284520	G	A	p.Glu452Glu	p.Glu452Glu	c.1356G>A	synonymous_variant
1189	137878802	rs1418924460	T	G	p.Ser453Ala	p.Ser453Ala	c.1357T>G	missense_variant
1190	137878806		C	T	p.Thr454Ile	p.Thr454Ile	c.1361C>T	missense_variant
1191	137878807	rs774688478	T	G	p.Thr454Thr	p.Thr454Thr	c.1362T>G	synonymous_variant
1192	137878807	rs774688478	T	C	p.Thr454Thr	p.Thr454Thr	c.1362T>C	synonymous_variant
1193	137878808	rs2114499980	G	A	p.Gly455Arg	p.Gly455Arg	c.1363G>A	missense_variant
1194	137878809	rs587778714	G	T	p.Gly455Val	p.Gly455Val	c.1364G>T	missense_variant
1195	137878809	rs587778714	G	C	p.Gly455Ala	p.Gly455Ala	c.1364G>C	missense_variant
1196	137878809	rs587778714	G	A	p.Gly455Glu	p.Gly455Glu	c.1364G>A	missense_variant
1197	137878811	rs1562272661	G	C	p.Gly456Arg	p.Gly456Arg	c.1366G>C	missense_variant
1198	137878812	rs374721883	G	T	p.Gly456Val	p.Gly456Val	c.1367G>T	missense_variant
1199	137878812		G	A	p.Gly456Glu	p.Gly456Glu	c.1367G>A	missense_variant
1200	137878813	rs201600532	G	C	p.Gly456Gly	p.Gly456Gly	c.1368G>C	synonymous_variant
1201	137878813	rs201600532	G	A	p.Gly456Gly	p.Gly456Gly	c.1368G>A	synonymous_variant
1202	137878814	rs2114500093	C	T	p.Pro457Ser	p.Pro457Ser	c.1369C>T	missense_variant
1203	137878815	rs375007264	C	T	p.Pro457Leu	p.Pro457Leu	c.1370C>T	missense_variant
1204	137878817	rs1333498563	C	T	p.His458Tyr	p.His458Tyr	c.1372C>T	missense_variant
1205	137878818		A	C	p.His458Pro	p.His458Pro	c.1373A>C	missense_variant
1206	137878821		C	G	p.Ser459Trp	p.Ser459Trp	c.1376C>G	missense_variant
1207	137878821	rs2114500167	C	T	p.Ser459Leu	p.Ser459Leu	c.1376C>T	missense_variant
1208	137878822	rs369402265	G	A	p.Ser459Ser	p.Ser459Ser	c.1377G>A	synonymous_variant
1209	137878823	rs2114500215	G	A	p.Ala460Thr	p.Ala460Thr	c.1378G>A	missense_variant
1210	137878824	rs2114500232	C	T	p.Ala460Val	p.Ala460Val	c.1379C>T	missense_variant
1211	137878828	rs753955178	A	G	p.Pro461Pro	p.Pro461Pro	c.1383A>G	synonymous_variant
1212	137878829		C	G	p.Pro462Ala	p.Pro462Ala	c.1384C>G	missense_variant
1213	137878829	rs1168260001	C	T	p.Pro462Ser	p.Pro462Ser	c.1384C>T	missense_variant
1214	137878830	rs1430533454	C	T	p.Pro462Leu	p.Pro462Leu	c.1385C>T	missense_variant
1215	137878831	rs1776340469	G	A	p.Pro462Pro	p.Pro462Pro	c.1386G>A	synonymous_variant
1216	137878834	rs1285149598	A	G	p.Thr463Thr	p.Thr463Thr	c.1389A>G	synonymous_variant
1217	137878835	rs1355740836	G	C	p.Ala464Pro	p.Ala464Pro	c.1390G>C	missense_variant
1218	137878836	rs757202453	C	T	p.Ala464Val	p.Ala464Val	c.1391C>T	missense_variant
1219	137878838	rs1776341019	C	G	p.Pro465Ala	p.Pro465Ala	c.1393C>G	missense_variant
1220	137878839		C	G	p.Pro465Arg	p.Pro465Arg	c.1394C>G	missense_variant
1221	137878840		C	T	p.Pro465Pro	p.Pro465Pro	c.1395C>T	synonymous_variant
1222	137878842	rs779050923	G	T	p.Ser466Ile	p.Ser466Ile	c.1397G>T	missense_variant
1223	137878843	rs200878487	C	G	p.Ser466Arg	p.Ser466Arg	c.1398C>G	missense_variant
1224	137878843	rs200878487	C	A	p.Ser466Arg	p.Ser466Arg	c.1398C>A	missense_variant
1225	137878845		C	T	p.Pro467Leu	p.Pro467Leu	c.1400C>T	missense_variant
1226	137878846	rs758318327	T	A	p.Pro467Pro	p.Pro467Pro	c.1401T>A	synonymous_variant
1227	137878847		T	C	p.Phe468Leu	p.Phe468Leu	c.1402T>C	missense_variant
1228	137878854	rs1286193367	T	C	p.Phe470Ser	p.Phe470Ser	c.1409T>C	missense_variant
1229	137878855	rs2114500605	C	T	p.Phe470Phe	p.Phe470Phe	c.1410C>T	synonymous_variant
1230	137878856	rs1031393159	A	G	p.Ser471Gly	p.Ser471Gly	c.1411A>G	missense_variant
1231	137878858	rs779923282	T	G	p.Ser471Arg	p.Ser471Arg	c.1413T>G	missense_variant
1232	137878862	rs1776342027	A	T	p.Thr473Ser	p.Thr473Ser	c.1417A>T	missense_variant
1233	137878863	rs2114500725	C	A	p.Thr473Asn	p.Thr473Asn	c.1418C>A	missense_variant
1234	137878863		C	T	p.Thr473Ile	p.Thr473Ile	c.1418C>T	missense_variant
1235	137878868		G	A	p.Ala475Thr	p.Ala475Thr	c.1423G>A	missense_variant
1236	137878870		C	G	p.Ala475Ala	p.Ala475Ala	c.1425C>G	synonymous_variant
1237	137878871		A	G	p.Met476Val	p.Met476Val	c.1426A>G	missense_variant
1238	137878872		T	C	p.Met476Thr	p.Met476Thr	c.1427T>C	missense_variant
1239	137878880	rs1476320420	A	G	p.Arg479Gly	p.Arg479Gly	c.1435A>G	missense_variant
1240	137878884		G	A	p.Ser480Asn	p.Ser480Asn	c.1439G>A	missense_variant
1241	137878887		C	T	p.Pro481Leu	p.Pro481Leu	c.1442C>T	missense_variant
1242	137878888	rs768362435	C	T	p.Pro481Pro	p.Pro481Pro	c.1443C>T	synonymous_variant
1243	137878888	rs768362435	C	G	p.Pro481Pro	p.Pro481Pro	c.1443C>G	synonymous_variant
1244	137878889	rs780514490	G	A	p.Gly482Ser	p.Gly482Ser	c.1444G>A	missense_variant
1245	137878893		G	T	p.Cys483Phe	p.Cys483Phe	c.1448G>T	missense_variant
1246	137878903	rs377072679	A	T	p.Thr486Thr	p.Thr486Thr	c.1458A>T	synonymous_variant
1247	137878903	rs377072679	A	G	p.Thr486Thr	p.Thr486Thr	c.1458A>G	synonymous_variant
1248	137878914	rs771428531	A	G	p.Gln490Arg	p.Gln490Arg	c.1469A>G	missense_variant
1249	137878915	rs774874490	G	T	p.Gln490His	p.Gln490His	c.1470G>T	missense_variant
1250	137878915	rs774874490	G	A	p.Gln490Gln	p.Gln490Gln	c.1470G>A	synonymous_variant
1251	137878919	rs1776343024	A	C	p.Asn492His	p.Asn492His	c.1474A>C	missense_variant
1252	137878920	rs759868713	A	G	p.Asn492Ser	p.Asn492Ser	c.1475A>G	missense_variant
1253	137878921	rs772273315	C	T	p.Asn492Asn	p.Asn492Asn	c.1476C>T	synonymous_variant
1254	137878922	rs775952412	G	A	p.Gly493Arg	p.Gly493Arg	c.1477G>A	missense_variant
1255	137878930		T	C	p.Cys495Cys	p.Cys495Cys	c.1485T>C	synonymous_variant
1256	137878934	rs2114501439	C	T	p.Arg497Cys	p.Arg497Cys	c.1489C>T	missense_variant
1257	137878935	rs201074555	G	A	p.Arg497His	p.Arg497His	c.1490G>A	missense_variant
1258	137878936		T	G	p.Arg497Arg	p.Arg497Arg	c.1491T>G	synonymous_variant
1259	137878938	rs1776343617	G	A	p.Cys498Tyr	p.Cys498Tyr	c.1493G>A	missense_variant
1260	137878941	rs1776343728	A	G	p.His499Arg	p.His499Arg	c.1496A>G	missense_variant
1261	137878945	rs753953828	C	G	p.Asn500Lys	p.Asn500Lys	c.1500C>G	missense_variant
1262	137878945	rs753953828	C	T	p.Asn500Asn	p.Asn500Asn	c.1500C>T	synonymous_variant
1263	137878946		G	T	p.Ala501Ser	p.Ala501Ser	c.1501G>T	missense_variant
1264	137878946	rs141614391	G	A	p.Ala501Thr	p.Ala501Thr	c.1501G>A	missense_variant
1265	137878947	rs1042443197	C	A	p.Ala501Asp	p.Ala501Asp	c.1502C>A	missense_variant
1266	137878949	rs765245305	C	G	p.Arg502Gly	p.Arg502Gly	c.1504C>G	missense_variant
1267	137878949	rs765245305	C	T	p.Arg502Trp	p.Arg502Trp	c.1504C>T	missense_variant
1268	137878950	rs150513567	G	A	p.Arg502Gln	p.Arg502Gln	c.1505G>A	missense_variant
1269	137878953		A	T	p.Gln503Leu	p.Gln503Leu	c.1508A>T	missense_variant
1270	137878954	rs375599053	A	C	p.Gln503His	p.Gln503His	c.1509A>C	missense_variant
1271	137878954	rs375599053	A	G	p.Gln503Gln	p.Gln503Gln	c.1509A>G	synonymous_variant
1272	137878956		T	C	p.Leu504Pro	p.Leu504Pro	c.1511T>C	missense_variant
1273	137878960	rs751386175	C	T	p.His505His	p.His505His	c.1515C>T	synonymous_variant
1274	137878960	rs751386175	C	G	p.His505Gln	p.His505Gln	c.1515C>G	missense_variant
1275	137878961	rs780969004	G	T	p.Ala506Ser	p.Ala506Ser	c.1516G>T	missense_variant
1276	137878963	rs1422483557	C	T	p.Ala506Ala	p.Ala506Ala	c.1518C>T	synonymous_variant
1277	137878964	rs769339129	A	G	p.Ser507Gly	p.Ser507Gly	c.1519A>G	missense_variant
1278	137878965	rs777284556	G	A	p.Ser507Asn	p.Ser507Asn	c.1520G>A	missense_variant
1279	137878966	rs2114501937	C	T	p.Ser507Ser	p.Ser507Ser	c.1521C>T	synonymous_variant
1280	137878969	rs368271377	C	T	p.His508His	p.His508His	c.1524C>T	synonymous_variant
1281	137878970		G	T	p.Ala509Ser	p.Ala509Ser	c.1525G>T	missense_variant
1282	137878970	rs746331032	G	A	p.Ala509Thr	p.Ala509Thr	c.1525G>A	missense_variant
1283	137878972	rs1362113006	C	G	p.Ala509Ala	p.Ala509Ala	c.1527C>G	synonymous_variant
1284	137878972	rs1362113006	C	T	p.Ala509Ala	p.Ala509Ala	c.1527C>T	synonymous_variant
1285	137878974	rs1470094578	C	T	p.Pro510Leu	p.Pro510Leu	c.1529C>T	missense_variant
1286	137878976	rs2114502064	G	A	p.Asp511Asn	p.Asp511Asn	c.1531G>A	missense_variant
1287	137878976		G	T	p.Asp511Tyr	p.Asp511Tyr	c.1531G>T	missense_variant
1288	137878977		A	C	p.Asp511Ala	p.Asp511Ala	c.1532A>C	missense_variant
1289	137878978	rs772635182	C	T	p.Asp511Asp	p.Asp511Asp	c.1533C>T	synonymous_variant
1290	137878978	rs772635182	C	A	p.Asp511Glu	p.Asp511Glu	c.1533C>A	missense_variant
1291	137878979	rs1420409577	C	T	p.His512Tyr	p.His512Tyr	c.1534C>T	missense_variant
1292	137878980		A	T	p.His512Leu	p.His512Leu	c.1535A>T	missense_variant
1293	137878982	rs2114502128	A	G	p.Thr513Ala	p.Thr513Ala	c.1537A>G	missense_variant
1294	137878983	rs1270192570	C	T	p.Thr513Ile	p.Thr513Ile	c.1538C>T	missense_variant
1295	137878985		A	T	p.Arg514Trp	p.Arg514Trp	c.1540A>T	missense_variant
1296	137878986	rs1377658242	G	A	p.Arg514Lys	p.Arg514Lys	c.1541G>A	missense_variant
1297	137878987	rs1433186763	G	A	p.Arg514Arg	p.Arg514Arg	c.1542G>A	synonymous_variant
1298	137878989		A	C	p.His515Pro	p.His515Pro	c.1544A>C	missense_variant
1299	137878990	rs960145182	C	A	p.His515Gln	p.His515Gln	c.1545C>A	missense_variant
1300	137878992	rs775658507	T	G	p.Leu516Trp	p.Leu516Trp	c.1547T>G	missense_variant
1301	137878994	rs140357085	G	A	p.Asp517Asn	p.Asp517Asn	c.1549G>A	missense_variant
1302	137878996	rs768755720	T	A	p.Asp517Glu	p.Asp517Glu	c.1551T>A	missense_variant
1303	137878998	rs2114502353	C	T	p.Pro518Leu	p.Pro518Leu	c.1553C>T	missense_variant
1304	137878999	rs777042541	C	T	p.Pro518Pro	p.Pro518Pro	c.1554C>T	synonymous_variant
1305	137879000	rs762149390	G	C	p.Gly519Arg	p.Gly519Arg	c.1555G>C	missense_variant
1306	137879000	rs762149390	G	A	p.Gly519Arg	p.Gly519Arg	c.1555G>A	missense_variant
1307	137879001		G	T	p.Gly519Val	p.Gly519Val	c.1556G>T	missense_variant
1308	137879002		G	GAAGT	p.Cys521Ter	p.Cys521Ter	c.1558_1561dup	frameshift_variant
1309	137879002		G	T	p.Gly519Gly	p.Gly519Gly	c.1557G>T	synonymous_variant
1310	137879002	rs2114502449	G	C	p.Gly519Gly	p.Gly519Gly	c.1557G>C	synonymous_variant
1311	137879004		A	G	p.Lys520Arg	p.Lys520Arg	c.1559A>G	missense_variant
1312	137879004		A	C	p.Lys520Thr	p.Lys520Thr	c.1559A>C	missense_variant
1313	137879009	rs765370005	C	G	p.Gln522Glu	p.Gln522Glu	c.1564C>G	missense_variant
1314	137879011	rs202233466	A	G	p.Gln522Gln	p.Gln522Gln	c.1566A>G	synonymous_variant
1315	137879012	rs773432623	G	A	p.Ala523Thr	p.Ala523Thr	c.1567G>A	missense_variant
1316	137879013	rs2114502594	C	T	p.Ala523Val	p.Ala523Val	c.1568C>T	missense_variant
1317	137879026	rs1231892838	T	C	p.Asp527Asp	p.Asp527Asp	c.1581T>C	synonymous_variant
1318	137879028	rs1305036781	T	C	p.Val528Ala	p.Val528Ala	c.1583T>C	missense_variant
1319	137879029		T	A	p.Val528Val	p.Val528Val	c.1584T>A	synonymous_variant
1320	137879031		C	A	p.Thr529Asn	p.Thr529Asn	c.1586C>A	missense_variant
1321	137879033		A	G	p.Arg530Gly	p.Arg530Gly	c.1588A>G	missense_variant
1322	137879033	rs1562272981	A	T	p.Arg530Trp	p.Arg530Trp	c.1588A>T	missense_variant
1323	137879034		G	A	p.Arg530Lys	p.Arg530Lys	c.1589G>A	missense_variant
1324	137879037	rs762743325	C	T	p.Thr531Ile	p.Thr531Ile	c.1592C>T	missense_variant
1325	137879044		T	C	p.Asn533Asn	p.Asn533Asn	c.1599T>C	synonymous_variant
1326	137879047	rs778406117	G	C	p.Gly534Gly	p.Gly534Gly	c.1602G>C	synonymous_variant
1327	137879047		G	A	p.Gly534Gly	p.Gly534Gly	c.1602G>A	synonymous_variant
1328	137879047		G	T	p.Gly534Gly	p.Gly534Gly	c.1602G>T	synonymous_variant
1329	137879048		A	T	p.Ile535Phe	p.Ile535Phe	c.1603A>T	missense_variant
1330	137879048	rs1776350428	A	G	p.Ile535Val	p.Ile535Val	c.1603A>G	missense_variant
1331	137879050	rs1776350601	C	T	p.Ile535Ile	p.Ile535Ile	c.1605C>T	synonymous_variant
1332	137879058		C	A	p.Thr538Asn	p.Thr538Asn	c.1613C>A	missense_variant
1333	137879058	rs1481109549	C	T	p.Thr538Ile	p.Thr538Ile	c.1613C>T	missense_variant
1334	137879065	rs766400086	C	T	p.Phe540Phe	p.Phe540Phe	c.1620C>T	synonymous_variant
1335	137879069	rs1368900394	A	C	p.Arg542Arg	p.Arg542Arg	c.1624A>C	synonymous_variant
1336	137879070	rs2114503105	G	C	p.Arg542Thr	p.Arg542Thr	c.1625G>C	missense_variant
1337	137879070		G	A	p.Arg542Lys	p.Arg542Lys	c.1625G>A	missense_variant
1338	137879071	rs2114503127	G	C	p.Arg542Ser	p.Arg542Ser	c.1626G>C	missense_variant
1339	137879071		GACT	G	p.Thr544del	p.Thr544del	c.1629_1631del	inframe_deletion
1340	137879074		T	A	p.Thr543Thr	p.Thr543Thr	c.1629T>A	synonymous_variant
1341	137879075	rs751311141	A	G	p.Thr544Ala	p.Thr544Ala	c.1630A>G	missense_variant
1342	137879076	rs983815738	C	T	p.Thr544Ile	p.Thr544Ile	c.1631C>T	missense_variant
1343	137879078	rs2114503199	G	A	p.Ala545Thr	p.Ala545Thr	c.1633G>A	missense_variant
1344	137879079	rs142752989	C	T	p.Ala545Val	p.Ala545Val	c.1634C>T	missense_variant
1345	137879080		A	G	p.Ala545Ala	p.Ala545Ala	c.1635A>G	synonymous_variant
1346	137879081	rs1776352055	G	C	p.Glu546Gln	p.Glu546Gln	c.1636G>C	missense_variant
1347	137879081	rs1776352055	G	A	p.Glu546Lys	p.Glu546Lys	c.1636G>A	missense_variant
1348	137879084	rs771921079	G	GCCTCCTCCAGCCTCAGCA	p.Ser549_Ser554dup	p.Ser549_Ser554dup	c.1642_1659dup	inframe_insertion
1349	137879085	rs1402976300	C	A	p.Ala547Asp	p.Ala547Asp	c.1640C>A	missense_variant
1350	137879086	rs1397497991	C	T	p.Ala547Ala	p.Ala547Ala	c.1641C>T	synonymous_variant
1351	137879087		T	A	p.Ser548Thr	p.Ser548Thr	c.1642T>A	missense_variant
1352	137879089	rs1386886899	C	T	p.Ser548Ser	p.Ser548Ser	c.1644C>T	synonymous_variant
1353	137879089		C	A	p.Ser548Ser	p.Ser548Ser	c.1644C>A	synonymous_variant
1354	137879090		TCCAGCCTCAGCA	T	p.Ser552_Leu555del	p.Ser552_Leu555del	c.1654_1665del	inframe_deletion
1355	137879090		T	TCCAGCCTCAGCA	p.Ser552_Leu555dup	p.Ser552_Leu555dup	c.1654_1665dup	inframe_insertion
1356	137879092	rs1042922699	C	T	p.Ser549Ser	p.Ser549Ser	c.1647C>T	synonymous_variant
1357	137879093	rs767130578	A	G	p.Ser550Gly	p.Ser550Gly	c.1648A>G	missense_variant
1358	137879094		G	A	p.Ser550Asn	p.Ser550Asn	c.1649G>A	missense_variant
1359	137879096	rs587778712	C	T	p.Leu551Phe	p.Leu551Phe	c.1651C>T	missense_variant
1360	137879097	rs1776353310	T	C	p.Leu551Pro	p.Leu551Pro	c.1652T>C	missense_variant
1361	137879098	rs1776353437	C	G	p.Leu551Leu	p.Leu551Leu	c.1653C>G	synonymous_variant
1362	137879101	rs1169217800	C	A	p.Ser552Arg	p.Ser552Arg	c.1656C>A	missense_variant
1363	137879103		C	A	p.Thr553Asn	p.Thr553Asn	c.1658C>A	missense_variant
1364	137879103		C	G	p.Thr553Ser	p.Thr553Ser	c.1658C>G	missense_variant
1365	137879103	rs2114503550	C	T	p.Thr553Ile	p.Thr553Ile	c.1658C>T	missense_variant
1366	137879105	rs1289164642	A	G	p.Ser554Gly	p.Ser554Gly	c.1660A>G	missense_variant
1367	137879108	rs755791613	C	G	p.Leu555Val	p.Leu555Val	c.1663C>G	missense_variant
1368	137879111	rs1445471764	C	A	p.Pro556Thr	p.Pro556Thr	c.1666C>A	missense_variant
1369	137879112	rs1325986802	C	T	p.Pro556Leu	p.Pro556Leu	c.1667C>T	missense_variant
1370	137879113	rs1299008512	T	C	p.Pro556Pro	p.Pro556Pro	c.1668T>C	synonymous_variant
1371	137879114		C	T	p.Pro557Ser	p.Pro557Ser	c.1669C>T	missense_variant
1372	137879115	rs2114503751	C	T	p.Pro557Leu	p.Pro557Leu	c.1670C>T	missense_variant
1373	137879116	rs1375583798	T	G	p.Pro557Pro	p.Pro557Pro	c.1671T>G	synonymous_variant
1374	137879117		T	C	p.Ser558Pro	p.Ser558Pro	c.1672T>C	missense_variant
1375	137879120	rs745973283	T	G	p.Cys559Gly	p.Cys559Gly	c.1675T>G	missense_variant
1376	137879120	rs745973283	T	C	p.Cys559Arg	p.Cys559Arg	c.1675T>C	missense_variant
1377	137879120	rs745973283	T	A	p.Cys559Ser	p.Cys559Ser	c.1675T>A	missense_variant
1378	137879121		G	T	p.Cys559Phe	p.Cys559Phe	c.1676G>T	missense_variant
1379	137879123	rs1776354654	C	T	p.His560Tyr	p.His560Tyr	c.1678C>T	missense_variant
1380	137879125		C	T	p.His560His	p.His560His	c.1680C>T	synonymous_variant
1381	137879126		C	G	p.Gln561Glu	p.Gln561Glu	c.1681C>G	missense_variant
1382	137879127		A	G	p.Gln561Arg	p.Gln561Arg	c.1682A>G	missense_variant
1383	137879129	rs2114503910	C	T	p.Arg562Cys	p.Arg562Cys	c.1684C>T	missense_variant
1384	137879130	rs2114503925	G	A	p.Arg562His	p.Arg562His	c.1685G>A	missense_variant
1385	137879131		T	C	p.Arg562Arg	p.Arg562Arg	c.1686T>C	synonymous_variant
1386	137879131		T	A	p.Arg562Arg	p.Arg562Arg	c.1686T>A	synonymous_variant
1387	137879139	rs370705859	C	T	p.Ser565Leu	p.Ser565Leu	c.1694C>T	missense_variant
1388	137879140	rs1177649716	A	C	p.Ser565Ser	p.Ser565Ser	c.1695A>C	synonymous_variant
1389	137879141		G	T	p.Asp566Tyr	p.Asp566Tyr	c.1696G>T	missense_variant
1390	137879141	rs1307820633	G	C	p.Asp566His	p.Asp566His	c.1696G>C	missense_variant
1391	137879142		A	T	p.Asp566Val	p.Asp566Val	c.1697A>T	missense_variant
1392	137879143	rs1229895006	T	C	p.Asp566Asp	p.Asp566Asp	c.1698T>C	synonymous_variant
1393	137879143		T	TCCCTCGCGGCTCGTCCGGAGC	p.Arg569_Ser575dup	p.Arg569_Ser575dup	c.1704_1724dup	inframe_insertion
1394	137879144	rs1249779148	C	A	p.Pro567Thr	p.Pro567Thr	c.1699C>A	missense_variant
1395	137879145	rs2114504044	C	T	p.Pro567Leu	p.Pro567Leu	c.1700C>T	missense_variant
1396	137879146		C	T	p.Pro567Pro	p.Pro567Pro	c.1701C>T	synonymous_variant
1397	137879148	rs374368025	C	T	p.Ser568Leu	p.Ser568Leu	c.1703C>T	missense_variant
1398	137879148		C	G	p.Ser568Trp	p.Ser568Trp	c.1703C>G	missense_variant
1399	137879149	rs147508242	G	T	p.Ser568Ser	p.Ser568Ser	c.1704G>T	synonymous_variant
1400	137879149	rs147508242	G	A	p.Ser568Ser	p.Ser568Ser	c.1704G>A	synonymous_variant
1401	137879150	rs769014911	C	T	p.Arg569Trp	p.Arg569Trp	c.1705C>T	missense_variant
1402	137879150	rs769014911	C	A	p.Arg569Arg	p.Arg569Arg	c.1705C>A	synonymous_variant
1403	137879151	rs1467566767	G	A	p.Arg569Gln	p.Arg569Gln	c.1706G>A	missense_variant
1404	137879152	rs1485694862	G	A	p.Arg569Arg	p.Arg569Arg	c.1707G>A	synonymous_variant
1405	137879154	rs1776356342	T	G	p.Leu570Arg	p.Leu570Arg	c.1709T>G	missense_variant
1406	137879155	rs542739083	C	T	p.Leu570Leu	p.Leu570Leu	c.1710C>T	synonymous_variant
1407	137879155	rs542739083	C	G	p.Leu570Leu	p.Leu570Leu	c.1710C>G	synonymous_variant
1408	137879156	rs748312513	G	T	p.Val571Phe	p.Val571Phe	c.1711G>T	missense_variant
1409	137879156	rs748312513	G	A	p.Val571Ile	p.Val571Ile	c.1711G>A	missense_variant
1410	137879156	rs748312513	G	C	p.Val571Leu	p.Val571Leu	c.1711G>C	missense_variant
1411	137879157	rs1562273213	T	C	p.Val571Ala	p.Val571Ala	c.1712T>C	missense_variant
1412	137879159	rs1430601409	C	T	p.Arg572Trp	p.Arg572Trp	c.1714C>T	missense_variant
1413	137879159	rs1430601409	C	A	p.Arg572Arg	p.Arg572Arg	c.1714C>A	synonymous_variant
1414	137879160	rs556022420	G	A	p.Arg572Gln	p.Arg572Gln	c.1715G>A	missense_variant
1415	137879161	rs1776357511	G	C	p.Arg572Arg	p.Arg572Arg	c.1716G>C	synonymous_variant
1416	137879161		G	A	p.Arg572Arg	p.Arg572Arg	c.1716G>A	synonymous_variant
1417	137879165		C	T	p.Pro574Ser	p.Pro574Ser	c.1720C>T	missense_variant
1418	137879165		C	G	p.Pro574Ala	p.Pro574Ala	c.1720C>G	missense_variant
1419	137879166	rs2114504434	C	T	p.Pro574Leu	p.Pro574Leu	c.1721C>T	missense_variant
1420	137879168		T	G	p.Ser575Ala	p.Ser575Ala	c.1723T>G	missense_variant
1421	137879171	rs1371049929	C	G	p.Pro576Ala	p.Pro576Ala	c.1726C>G	missense_variant
1422	137879171	rs1371049929	C	T	p.Pro576Ser	p.Pro576Ser	c.1726C>T	missense_variant
1423	137879172	rs773410176	C	G	p.Pro576Arg	p.Pro576Arg	c.1727C>G	missense_variant
1424	137879172	rs773410176	C	T	p.Pro576Leu	p.Pro576Leu	c.1727C>T	missense_variant
1425	137879173	rs140120540	G	T	p.Pro576Pro	p.Pro576Pro	c.1728G>T	synonymous_variant
1426	137879173	rs140120540	G	A	p.Pro576Pro	p.Pro576Pro	c.1728G>A	synonymous_variant
1427	137879175	rs766192280	A	G	p.His577Arg	p.His577Arg	c.1730A>G	missense_variant
1428	137879177	rs1776358721	T	C	p.Ser578Pro	p.Ser578Pro	c.1732T>C	missense_variant
1429	137879178	rs2114504624	C	T	p.Ser578Phe	p.Ser578Phe	c.1733C>T	missense_variant
1430	137879181	rs368025276	G	C	p.Cys579Ser	p.Cys579Ser	c.1736G>C	missense_variant
1431	137879184	rs200132284	A	G	p.His580Arg	p.His580Arg	c.1739A>G	missense_variant
1432	137879185		C	T	p.His580His	p.His580His	c.1740C>T	synonymous_variant
1433	137879186	rs767263437	A	G	p.Arg581Gly	p.Arg581Gly	c.1741A>G	missense_variant
1434	137879187	rs1481327273	G	T	p.Arg581Ile	p.Arg581Ile	c.1742G>T	missense_variant
1435	137879189	rs932831486	G	A	p.Ala582Thr	p.Ala582Thr	c.1744G>A	missense_variant
1436	137879191		T	G	p.Ala582Ala	p.Ala582Ala	c.1746T>G	synonymous_variant
1437	137879195	rs2114504785	A	G	p.Asn584Asp	p.Asn584Asp	c.1750A>G	missense_variant
1438	137879197	rs752496543	C	T	p.Asn584Asn	p.Asn584Asn	c.1752C>T	synonymous_variant
1439	137879198	rs190199205	G	A	p.Asp585Asn	p.Asp585Asn	c.1753G>A	missense_variant
1440	137879200		C	A	p.Asp585Glu	p.Asp585Glu	c.1755C>A	missense_variant
1441	137879200	rs763795457	C	T	p.Asp585Asp	p.Asp585Asp	c.1755C>T	synonymous_variant
1442	137879200		C	G	p.Asp585Glu	p.Asp585Glu	c.1755C>G	missense_variant
1443	137879201	rs753284576	G	A	p.Ala586Thr	p.Ala586Thr	c.1756G>A	missense_variant
1444	137879202	rs756832433	C	T	p.Ala586Val	p.Ala586Val	c.1757C>T	missense_variant
1445	137879202		C	A	p.Ala586Asp	p.Ala586Asp	c.1757C>A	missense_variant
1446	137879203		C	G	p.Ala586Ala	p.Ala586Ala	c.1758C>G	synonymous_variant
1447	137879205	rs150056192	C	T	p.Pro587Leu	p.Pro587Leu	c.1760C>T	missense_variant
1448	137879207	rs1776360918	G	A	p.Ala588Thr	p.Ala588Thr	c.1762G>A	missense_variant
1449	137879209		T	A	p.Ala588Ala	p.Ala588Ala	c.1764T>A	synonymous_variant
1450	137879211		G	T	p.Gly589Val	p.Gly589Val	c.1766G>T	missense_variant
1451	137879211	rs1261881772	G	A	p.Gly589Asp	p.Gly589Asp	c.1766G>A	missense_variant
1452	137879212		C	G	p.Gly589Gly	p.Gly589Gly	c.1767C>G	synonymous_variant
1453	137879213		T	G	p.Cys590Gly	p.Cys590Gly	c.1768T>G	missense_variant
1454	137879213		T	A	p.Cys590Ser	p.Cys590Ser	c.1768T>A	missense_variant
1455	137879216	rs145392420	C	G	p.Leu591Val	p.Leu591Val	c.1771C>G	missense_variant
1456	137879216	rs145392420	C	A	p.Leu591Met	p.Leu591Met	c.1771C>A	missense_variant
1457	137879217		T	G	p.Leu591Arg	p.Leu591Arg	c.1772T>G	missense_variant
1458	137879217	rs755443140	T	C	p.Leu591Pro	p.Leu591Pro	c.1772T>C	missense_variant
1459	137879218		G	C	p.Leu591Leu	p.Leu591Leu	c.1773G>C	synonymous_variant
1460	137879222		C	A	p.Gln593Lys	p.Gln593Lys	c.1777C>A	missense_variant
1461	137879224		A	C	p.Gln593His	p.Gln593His	c.1779A>C	missense_variant
1462	137879228	rs781640878	G	A	p.Ala595Thr	p.Ala595Thr	c.1783G>A	missense_variant
1463	137879230	rs748578366	A	G	p.Ala595Ala	p.Ala595Ala	c.1785A>G	synonymous_variant
1464	137879231	rs536079833	C	T	p.Arg596Trp	p.Arg596Trp	c.1786C>T	missense_variant
1465	137879231	rs536079833	C	G	p.Arg596Gly	p.Arg596Gly	c.1786C>G	missense_variant
1466	137879232	rs946809001	G	A	p.Arg596Gln	p.Arg596Gln	c.1787G>A	missense_variant
1467	137879235	rs749301399	C	T	p.Thr597Ile	p.Thr597Ile	c.1790C>T	missense_variant
1468	137879236		T	A	p.Thr597Thr	p.Thr597Thr	c.1791T>A	synonymous_variant
1469	137879238	rs770998300	C	G	p.Pro598Arg	p.Pro598Arg	c.1793C>G	missense_variant
1470	137879239	rs774328747	T	A	p.Pro598Pro	p.Pro598Pro	c.1794T>A	synonymous_variant
1471	137879239	rs774328747	T	C	p.Pro598Pro	p.Pro598Pro	c.1794T>C	synonymous_variant
1472	137879240		G	C	p.Gly599Arg	p.Gly599Arg	c.1795G>C	missense_variant
1473	137879241		G	C	p.Gly599Ala	p.Gly599Ala	c.1796G>C	missense_variant
1474	137879242	rs2114505424	G	A	p.Gly599Gly	p.Gly599Gly	c.1797G>A	synonymous_variant
1475	137879243	rs759454764	G	A	p.Asp600Asn	p.Asp600Asn	c.1798G>A	missense_variant
1476	137879243	rs759454764	G	T	p.Asp600Tyr	p.Asp600Tyr	c.1798G>T	missense_variant
1477	137879246		A	C	p.Arg601Arg	p.Arg601Arg	c.1801A>C	synonymous_variant
1478	137879248	rs775254371	G	A	p.Arg601Arg	p.Arg601Arg	c.1803G>A	synonymous_variant
1479	137879248		G	C	p.Arg601Ser	p.Arg601Ser	c.1803G>C	missense_variant
1480	137879250	rs760531232	C	T	p.Thr602Met	p.Thr602Met	c.1805C>T	missense_variant
1481	137879250	rs760531232	C	A	p.Thr602Lys	p.Thr602Lys	c.1805C>A	missense_variant
1482	137879251	rs763705477	G	A	p.Thr602Thr	p.Thr602Thr	c.1806G>A	synonymous_variant
1483	137879251	rs763705477	G	T	p.Thr602Thr	p.Thr602Thr	c.1806G>T	synonymous_variant
1484	137879252	rs2114505614	G	A	p.Gly603Arg	p.Gly603Arg	c.1807G>A	missense_variant
1485	137879253	rs1461891321	G	A	p.Gly603Glu	p.Gly603Glu	c.1808G>A	missense_variant
1486	137879254	rs201052251	G	T	p.Gly603Gly	p.Gly603Gly	c.1809G>T	synonymous_variant
1487	137879254	rs201052251	G	A	p.Gly603Gly	p.Gly603Gly	c.1809G>A	synonymous_variant
1488	137879256	rs564646155	C	G	p.Thr604Arg	p.Thr604Arg	c.1811C>G	missense_variant
1489	137879256	rs564646155	C	T	p.Thr604Met	p.Thr604Met	c.1811C>T	missense_variant
1490	137879257	rs755526418	G	C	p.Thr604Thr	p.Thr604Thr	c.1812G>C	synonymous_variant
1491	137879257	rs755526418	G	A	p.Thr604Thr	p.Thr604Thr	c.1812G>A	synonymous_variant
1492	137879259		G	C	p.Ser605Thr	p.Ser605Thr	c.1814G>C	missense_variant
1493	137879259	rs2114505725	G	A	p.Ser605Asn	p.Ser605Asn	c.1814G>A	missense_variant
1494	137879263	rs2114505779	G	A	p.Lys606Lys	p.Lys606Lys	c.1818G>A	synonymous_variant
1495	137879267		A	C	p.Arg608Arg	p.Arg608Arg	c.1822A>C	synonymous_variant
1496	137879272	rs781780756	A	T	p.Lys609Asn	p.Lys609Asn	c.1827A>T	missense_variant
1497	137879273	rs1776363649	G	A	p.Ala610Thr	p.Ala610Thr	c.1828G>A	missense_variant
1498	137879275	rs199702896	C	T	p.Ala610Ala	p.Ala610Ala	c.1830C>T	synonymous_variant
1499	137879276	rs756591879	G	A	p.Gly611Ser	p.Gly611Ser	c.1831G>A	missense_variant
1500	137879281	rs2114506070	C	T	p.Cys612Cys	p.Cys612Cys	c.1836C>T	synonymous_variant
1501	137879282	rs778025601	G	A	p.Val613Met	p.Val613Met	c.1837G>A	missense_variant
1502	137879283		T	C	p.Val613Ala	p.Val613Ala	c.1838T>C	missense_variant
1503	137879285		T	C	p.Tyr614His	p.Tyr614His	c.1840T>C	missense_variant
1504	137879289	rs1171389977	T	C	p.Phe615Ser	p.Phe615Ser	c.1844T>C	missense_variant
1505	137879293		G	A	p.Gly616Gly	p.Gly616Gly	c.1848G>A	synonymous_variant
1506	137879294	rs749489927	A	G	p.Thr617Ala	p.Thr617Ala	c.1849A>G	missense_variant
1507	137879295	rs2114506218	C	A	p.Thr617Asn	p.Thr617Asn	c.1850C>A	missense_variant
1508	137879297	rs1259241302	C	T	p.Pro618Ser	p.Pro618Ser	c.1852C>T	missense_variant
1509	137879298	rs2114506262	C	A	p.Pro618Gln	p.Pro618Gln	c.1853C>A	missense_variant
1510	137879308	rs1482052537	G	C	p.Lys621Asn	p.Lys621Asn	c.1863G>C	missense_variant
1511	137879309	rs773116734	GGCTTTT	G	p.Phe623_Cys624del	p.Phe623_Cys624del	c.1867_1872del	inframe_deletion
1512	137879309	rs1356553444	G	T	p.Gly622Cys	p.Gly622Cys	c.1864G>T	missense_variant
1513	137879309	rs1356553444	G	A	p.Gly622Ser	p.Gly622Ser	c.1864G>A	missense_variant
1514	137879310	rs1180841002	G	A	p.Gly622Asp	p.Gly622Asp	c.1865G>A	missense_variant
1515	137879311	rs771065534	C	T	p.Gly622Gly	p.Gly622Gly	c.1866C>T	synonymous_variant
1516	137879311		C	A	p.Gly622Gly	p.Gly622Gly	c.1866C>A	synonymous_variant
1517	137879312		T	C	p.Phe623Leu	p.Phe623Leu	c.1867T>C	missense_variant
1518	137879312	rs1169022254	T	G	p.Phe623Val	p.Phe623Val	c.1867T>G	missense_variant
1519	137879314		T	C	p.Phe623Phe	p.Phe623Phe	c.1869T>C	synonymous_variant
1520	137879318		A	G	p.Thr625Ala	p.Thr625Ala	c.1873A>G	missense_variant
1521	137879319		C	G	p.Thr625Arg	p.Thr625Arg	c.1874C>G	missense_variant
1522	137879319	rs1776367463	C	T	p.Thr625Ile	p.Thr625Ile	c.1874C>T	missense_variant
1523	137879327		T	A	p.Phe628Ile	p.Phe628Ile	c.1882T>A	missense_variant
1524	137879330	rs533627971	A	T	p.Ile629Phe	p.Ile629Phe	c.1885A>T	missense_variant
1525	137879332	rs745995933	C	T	p.Ile629Ile	p.Ile629Ile	c.1887C>T	synonymous_variant
1526	137879333	rs771994702	G	A	p.Glu630Lys	p.Glu630Lys	c.1888G>A	missense_variant
1527	137879335	rs148802108	G	A	p.Glu630Glu	p.Glu630Glu	c.1890G>A	synonymous_variant
1528	137879337	rs760441058	A	G	p.Tyr631Cys	p.Tyr631Cys	c.1892A>G	missense_variant
1529	137879338		C	T	p.Tyr631Tyr	p.Tyr631Tyr	c.1893C>T	synonymous_variant
1530	137879339		A	G	p.Arg632Gly	p.Arg632Gly	c.1894A>G	missense_variant
1531	137879341		A	G	p.Arg632Arg	p.Arg632Arg	c.1896A>G	synonymous_variant
1532	137879342	rs1776368987	G	A	p.Glu633Lys	p.Glu633Lys	c.1897G>A	missense_variant
1533	137879342	rs1776368987	G	C	p.Glu633Gln	p.Glu633Gln	c.1897G>C	missense_variant
1534	137879343	rs768400274	A	G	p.Glu633Gly	p.Glu633Gly	c.1898A>G	missense_variant
1535	137879345		A	G	p.Asn634Asp	p.Asn634Asp	c.1900A>G	missense_variant
1536	137879348		A	G	p.Lys635Glu	p.Lys635Glu	c.1903A>G	missense_variant
1537	137879351	rs200138929	C	T	p.His636Tyr	p.His636Tyr	c.1906C>T	missense_variant
1538	137879360	rs1298833971	A	T	c.1906+9A>T		c.1906+9A>T	intron_variant
1539	137879361	rs1375539834	G	A	c.1906+10G>A		c.1906+10G>A	intron_variant
1540	137879362		T	G	c.1906+11T>G		c.1906+11T>G	intron_variant
1541	137879362		T	C	c.1906+11T>C		c.1906+11T>C	intron_variant
1542	137879364		G	A	c.1906+13G>A		c.1906+13G>A	intron_variant
1543	137879365	rs1445520775	T	A	c.1906+14T>A		c.1906+14T>A	intron_variant
1544	137879369		C	CT	c.1906+20dup		c.1906+20dup	intron_variant
1545	137879369	rs761469698	C	G	c.1906+18C>G		c.1906+18C>G	intron_variant
1546	137879374	rs1309109388	T	G	c.1906+23T>G		c.1906+23T>G	intron_variant
1547	137879376		A	G	c.1906+25A>G		c.1906+25A>G	intron_variant
1548	137879377	rs764853692	C	G	c.1906+26C>G		c.1906+26C>G	intron_variant
1549	137879377	rs764853692	C	T	c.1906+26C>T		c.1906+26C>T	intron_variant
1550	137879379	rs1278624434	C	T	c.1906+28C>T		c.1906+28C>T	intron_variant
1551	137879380		A	G	c.1906+29A>G		c.1906+29A>G	intron_variant
1552	137879380		A	T	c.1906+29A>T		c.1906+29A>T	intron_variant
1553	137879381		G	A	c.1906+30G>A		c.1906+30G>A	intron_variant
1554	137879382	rs759772872	C	G	c.1906+31C>G		c.1906+31C>G	intron_variant
1555	137879382	rs759772872	C	A	c.1906+31C>A		c.1906+31C>A	intron_variant
1556	137879382	rs759772872	C	T	c.1906+31C>T		c.1906+31C>T	intron_variant
1557	137879383	rs768112558	G	A	c.1906+32G>A		c.1906+32G>A	intron_variant
1558	137879386		T	G	c.1906+35T>G		c.1906+35T>G	intron_variant
1559	137879388	rs753202311	C	A	c.1906+37C>A		c.1906+37C>A	intron_variant
1560	137879388	rs753202311	C	G	c.1906+37C>G		c.1906+37C>G	intron_variant
1561	137879389	rs1296114329	T	C	c.1906+38T>C		c.1906+38T>C	intron_variant
1562	137879390		G	T	c.1906+39G>T		c.1906+39G>T	intron_variant
1563	137879390		G	C	c.1906+39G>C		c.1906+39G>C	intron_variant
1564	137879392		C	A	c.1906+41C>A		c.1906+41C>A	intron_variant
1565	137879397		A	T	c.1906+46A>T		c.1906+46A>T	intron_variant
1566	137879398	rs1481302932	G	A	c.1906+47G>A		c.1906+47G>A	intron_variant
1567	137879399	rs1776371665	G	A	c.1906+48G>A		c.1906+48G>A	intron_variant
1568	137879402		T	C	c.1906+51T>C		c.1906+51T>C	intron_variant
1569	137879405	rs1776371910	T	C	c.1906+54T>C		c.1906+54T>C	intron_variant
1570	137879406		G	C	c.1906+55G>C		c.1906+55G>C	intron_variant
1571	137879406		G	T	c.1906+55G>T		c.1906+55G>T	intron_variant
1572	137879406		G	A	c.1906+55G>A		c.1906+55G>A	intron_variant
1573	137879410		C	T	c.1906+59C>T		c.1906+59C>T	intron_variant
1574	137879411		T	C	c.1906+60T>C		c.1906+60T>C	intron_variant
1575	137879412		G	C	c.1906+61G>C		c.1906+61G>C	intron_variant
1576	137879412		G	T	c.1906+61G>T		c.1906+61G>T	intron_variant
1577	137879412	rs1055581006	G	A	c.1906+61G>A		c.1906+61G>A	intron_variant
1578	137879413		ACCTTT	A	c.1906+63_1906+67del		c.1906+63_1906+67del	intron_variant
1579	137879414	rs543462024	C	T	c.1906+63C>T		c.1906+63C>T	intron_variant
1580	137879414		C	G	c.1906+63C>G		c.1906+63C>G	intron_variant
1581	137879414	rs543462024	C	A	c.1906+63C>A		c.1906+63C>A	intron_variant
1582	137879418	rs2114507117	T	C	c.1906+67T>C		c.1906+67T>C	intron_variant
1583	137879419	rs1179757367	A	C	c.1906+68A>C		c.1906+68A>C	intron_variant
1584	137879420		A	C	c.1906+69A>C		c.1906+69A>C	intron_variant
1585	137879420		A	G	c.1906+69A>G		c.1906+69A>G	intron_variant
1586	137879421		G	A	c.1906+70G>A		c.1906+70G>A	intron_variant
1587	137879421		GAAA	G	c.1906+75_1906+77del		c.1906+75_1906+77del	intron_variant
1588	137879422		A	G	c.1906+71A>G		c.1906+71A>G	intron_variant
1589	137879423		A	G	c.1906+72A>G		c.1906+72A>G	intron_variant
1590	137879425	rs1365680908	A	T	c.1906+74A>T		c.1906+74A>T	intron_variant
1591	137879426	rs1776373014	A	G	c.1906+75A>G		c.1906+75A>G	intron_variant
1592	137879996		T	G	c.1907-75T>G		c.1907-75T>G	intron_variant
1593	137879999	rs948015674	C	G	c.1907-72C>G		c.1907-72C>G	intron_variant
1594	137880000	rs367949522	T	A	c.1907-71T>A		c.1907-71T>A	intron_variant
1595	137880001		C	G	c.1907-70C>G		c.1907-70C>G	intron_variant
1596	137880001		C	A	c.1907-70C>A		c.1907-70C>A	intron_variant
1597	137880001		C	T	c.1907-70C>T		c.1907-70C>T	intron_variant
1598	137880002		T	C	c.1907-69T>C		c.1907-69T>C	intron_variant
1599	137880004		C	A	c.1907-67C>A		c.1907-67C>A	intron_variant
1600	137880005		T	C	c.1907-66T>C		c.1907-66T>C	intron_variant
1601	137880005	rs1776391738	T	G	c.1907-66T>G		c.1907-66T>G	intron_variant
1602	137880007	rs1582895356	T	C	c.1907-64T>C		c.1907-64T>C	intron_variant
1603	137880009	rs1234059504	AG	A	c.1907-61del		c.1907-61del	intron_variant
1604	137880011		C	T	c.1907-60C>T		c.1907-60C>T	intron_variant
1605	137880011		C	A	c.1907-60C>A		c.1907-60C>A	intron_variant
1606	137880013		T	A	c.1907-58T>A		c.1907-58T>A	intron_variant
1607	137880016	rs2114509579	CTG	C	c.1907-53_1907-52del		c.1907-53_1907-52del	intron_variant
1608	137880016	rs909779743	C	T	c.1907-55C>T		c.1907-55C>T	intron_variant
1609	137880018		G	C	c.1907-53G>C		c.1907-53G>C	intron_variant
1610	137880020		A	G	c.1907-51A>G		c.1907-51A>G	intron_variant
1611	137880022	rs778136636	C	G	c.1907-49C>G		c.1907-49C>G	intron_variant
1612	137880022	rs778136636	C	A	c.1907-49C>A		c.1907-49C>A	intron_variant
1613	137880022	rs778136636	C	T	c.1907-49C>T		c.1907-49C>T	intron_variant
1614	137880022		CG	C	c.1907-47del		c.1907-47del	intron_variant
1615	137880023	rs757491064	G	A	c.1907-48G>A		c.1907-48G>A	intron_variant
1616	137880023	rs757491064	G	C	c.1907-48G>C		c.1907-48G>C	intron_variant
1617	137880024		G	T	c.1907-47G>T		c.1907-47G>T	intron_variant
1618	137880025	rs1454655094	T	TG	c.1907-42dup		c.1907-42dup	intron_variant
1619	137880027		GGGT	G	c.1907-42_1907-40del		c.1907-42_1907-40del	intron_variant
1620	137880028		G	A	c.1907-43G>A		c.1907-43G>A	intron_variant
1621	137880029		G	T	c.1907-42G>T		c.1907-42G>T	intron_variant
1622	137880029	rs779074047	G	A	c.1907-42G>A		c.1907-42G>A	intron_variant
1623	137880030	rs78352017	T	G	c.1907-41T>G		c.1907-41T>G	intron_variant
1624	137880032		A	G	c.1907-39A>G		c.1907-39A>G	intron_variant
1625	137880032	rs997986651	A	C	c.1907-39A>C		c.1907-39A>C	intron_variant
1626	137880032		AC	A	c.1907-35del		c.1907-35del	intron_variant
1627	137880033		C	A	c.1907-38C>A		c.1907-38C>A	intron_variant
1628	137880035	rs1776392927	C	G	c.1907-36C>G		c.1907-36C>G	intron_variant
1629	137880035	rs1776392927	C	A	c.1907-36C>A		c.1907-36C>A	intron_variant
1630	137880038	rs1171348965	A	G	c.1907-33A>G		c.1907-33A>G	intron_variant
1631	137880038		A	C	c.1907-33A>C		c.1907-33A>C	intron_variant
1632	137880040	rs772189201	G	A	c.1907-31G>A		c.1907-31G>A	intron_variant
1633	137880042	rs780130498	G	A	c.1907-29G>A		c.1907-29G>A	intron_variant
1634	137880043	rs1562273882	G	GT	c.1907-27dup		c.1907-27dup	intron_variant
1635	137880043	rs746882550	G	A	c.1907-28G>A		c.1907-28G>A	intron_variant
1636	137880050	rs1330725654	C	T	c.1907-21C>T		c.1907-21C>T	intron_variant
1637	137880053	rs768593239	G	T	c.1907-18G>T		c.1907-18G>T	intron_variant
1638	137880054	rs1051281893	C	T	c.1907-17C>T		c.1907-17C>T	intron_variant
1639	137880055		A	T	c.1907-16A>T		c.1907-16A>T	intron_variant
1640	137880057	rs373579914	C	G	c.1907-14C>G		c.1907-14C>G	intron_variant
1641	137880058		C	G	c.1907-13C>G		c.1907-13C>G	intron_variant
1642	137880064	rs776472606	C	G	c.1907-7C>G		c.1907-7C>G	splice_region_variant
1643	137880065		A	T	c.1907-6A>T		c.1907-6A>T	splice_region_variant
1644	137880065	rs367710222	A	G	c.1907-6A>G		c.1907-6A>G	splice_region_variant
1645	137880066		T	A	c.1907-5T>A		c.1907-5T>A	splice_region_variant
1646	137880066	rs1426347974	T	C	c.1907-5T>C		c.1907-5T>C	splice_region_variant
1647	137880068	rs372213601	T	C	c.1907-3T>C		c.1907-3T>C	splice_region_variant
1648	137880069	rs1218307301	A	C	c.1907-2A>C		c.1907-2A>C	splice_acceptor_variant
1649	137880072	rs1776394698	T	G	p.His636Gln	p.His636Gln	c.1908T>G	missense_variant
1650	137880074	rs770440355	TTGCTGC	T	p.Ala639_Ala640del	p.Ala639_Ala640del	c.1914_1919del	inframe_deletion
1651	137880075	rs889526002	T	C	p.Phe637Phe	p.Phe637Phe	c.1911T>C	synonymous_variant
1652	137880075		T	G	p.Phe637Leu	p.Phe637Leu	c.1911T>G	missense_variant
1653	137880078	rs772785588	T	C	p.Ala638Ala	p.Ala638Ala	c.1914T>C	synonymous_variant
1654	137880079	rs1006535674	G	A	p.Ala639Thr	p.Ala639Thr	c.1915G>A	missense_variant
1655	137880083		C	T	p.Ala640Val	p.Ala640Val	c.1919C>T	missense_variant
1656	137880086		C	T	p.Ser641Leu	p.Ser641Leu	c.1922C>T	missense_variant
1657	137880087		A	G	p.Ser641Ser	p.Ser641Ser	c.1923A>G	synonymous_variant
1658	137880088	rs762713211	G	A	p.Gly642Arg	p.Gly642Arg	c.1924G>A	missense_variant
1659	137880090	rs765943504	G	A	p.Gly642Gly	p.Gly642Gly	c.1926G>A	synonymous_variant
1660	137880094		G	A	p.Val644Ile	p.Val644Ile	c.1930G>A	missense_variant
1661	137880094		GTC	G	p.Val644GlufsTer27	p.Val644GlufsTer27	c.1931_1932del	frameshift_variant
1662	137880095		T	C	p.Val644Ala	p.Val644Ala	c.1931T>C	missense_variant
1663	137880096		C	A	p.Val644Val	p.Val644Val	c.1932C>A	synonymous_variant
1664	137880097		A	ATG	p.Ser645MetfsTer53	p.Ser645MetfsTer53	c.1933_1934insTG	frameshift_variant
1665	137880097		A	C	p.Ser645Arg	p.Ser645Arg	c.1933A>C	missense_variant
1666	137880097	rs774006529	A	T	p.Ser645Cys	p.Ser645Cys	c.1933A>T	missense_variant
1667	137880099	rs761209159	T	C	p.Ser645Ser	p.Ser645Ser	c.1935T>C	synonymous_variant
1668	137880101	rs764569875	C	T	p.Pro646Leu	p.Pro646Leu	c.1937C>T	missense_variant
1669	137880103	rs142253225	A	C	p.Thr647Pro	p.Thr647Pro	c.1939A>C	missense_variant
1670	137880104		C	T	p.Thr647Ile	p.Thr647Ile	c.1940C>T	missense_variant
1671	137880105	rs2114510338	A	G	p.Thr647Thr	p.Thr647Thr	c.1941A>G	synonymous_variant
1672	137880106		G	A	p.Ala648Thr	p.Ala648Thr	c.1942G>A	missense_variant
1673	137880106	rs757603637	G	C	p.Ala648Pro	p.Ala648Pro	c.1942G>C	missense_variant
1674	137880107	rs543704449	C	T	p.Ala648Val	p.Ala648Val	c.1943C>T	missense_variant
1675	137880108	rs758132383	G	A	p.Ala648Ala	p.Ala648Ala	c.1944G>A	synonymous_variant
1676	137880108	rs758132383	G	T	p.Ala648Ala	p.Ala648Ala	c.1944G>T	synonymous_variant
1677	137880109		T	C	p.Ser649Pro	p.Ser649Pro	c.1945T>C	missense_variant
1678	137880111	rs758623905	C	T	p.Ser649Ser	p.Ser649Ser	c.1947C>T	synonymous_variant
1679	137880112	rs1776396761	A	G	p.Arg650Gly	p.Arg650Gly	c.1948A>G	missense_variant
1680	137880113	rs1463476564	G	T	p.Arg650Met	p.Arg650Met	c.1949G>T	missense_variant
1681	137880113	rs1463476564	G	A	p.Arg650Lys	p.Arg650Lys	c.1949G>A	missense_variant
1682	137880114	rs2114510448	G	A	p.Arg650Arg	p.Arg650Arg	c.1950G>A	synonymous_variant
1683	137880120	rs1776397066	GA	G	p.Asn653ThrfsTer44	p.Asn653ThrfsTer44	c.1958del	frameshift_variant
1684	137880123	rs1215595558	C	T	p.Asn653Asn	p.Asn653Asn	c.1959C>T	synonymous_variant
1685	137880125	rs780049410	C	G	p.Thr654Ser	p.Thr654Ser	c.1961C>G	missense_variant
1686	137880125	rs780049410	C	A	p.Thr654Asn	p.Thr654Asn	c.1961C>A	missense_variant
1687	137880125	rs780049410	C	T	p.Thr654Ile	p.Thr654Ile	c.1961C>T	missense_variant
1688	137880130		C	T	p.Pro656Ser	p.Pro656Ser	c.1966C>T	missense_variant
1689	137880131	rs1490946222	C	T	p.Pro656Leu	p.Pro656Leu	c.1967C>T	missense_variant
1690	137880132	rs146788699	G	A	p.Pro656Pro	p.Pro656Pro	c.1968G>A	synonymous_variant
1691	137880137		T	G	p.Leu658Arg	p.Leu658Arg	c.1973T>G	missense_variant
1692	137880139	rs781029642	G	A	p.Gly659Arg	p.Gly659Arg	c.1975G>A	missense_variant
1693	137880139		G	C	p.Gly659Arg	p.Gly659Arg	c.1975G>C	missense_variant
1694	137880141		G	T	p.Gly659Gly	p.Gly659Gly	c.1977G>T	synonymous_variant
1695	137880143	rs1295834301	G	C	p.Arg660Thr	p.Arg660Thr	c.1979G>C	missense_variant
1696	137880145	rs747949400	G	C	p.Glu661Gln	p.Glu661Gln	c.1981G>C	missense_variant
1697	137880148	rs1776398351	T	TG	p.Cys662TrpfsTer10	p.Cys662TrpfsTer10	c.1985dup	frameshift_variant
1698	137880150		C	G	p.Cys662Trp	p.Cys662Trp	c.1986C>G	missense_variant
1699	137880150	rs760291318	C	T	p.Cys662Cys	p.Cys662Cys	c.1986C>T	synonymous_variant
1700	137880151	rs773168508	G	A	p.Gly663Ser	p.Gly663Ser	c.1987G>A	missense_variant
1701	137880155		C	A	p.Thr664Asn	p.Thr664Asn	c.1991C>A	missense_variant
1702	137880156		C	G	p.Thr664Thr	p.Thr664Thr	c.1992C>G	synonymous_variant
1703	137880156	rs1776399759	C	A	p.Thr664Thr	p.Thr664Thr	c.1992C>A	synonymous_variant
1704	137880157	rs748886968	C	G	p.Leu665Val	p.Leu665Val	c.1993C>G	missense_variant
1705	137880158		T	C	p.Leu665Pro	p.Leu665Pro	c.1994T>C	missense_variant
1706	137880159		T	G	p.Leu665Leu	p.Leu665Leu	c.1995T>G	synonymous_variant
1707	137880159	rs1334879650	T	C	p.Leu665Leu	p.Leu665Leu	c.1995T>C	synonymous_variant
1708	137880161	rs770724964	G	A	p.Gly666Glu	p.Gly666Glu	c.1997G>A	missense_variant
1709	137880162		A	G	p.Gly666Gly	p.Gly666Gly	c.1998A>G	synonymous_variant
1710	137880165		C	A	p.Ser667Arg	p.Ser667Arg	c.2001C>A	missense_variant
1711	137880166	rs1776400233	A	G	p.Thr668Ala	p.Thr668Ala	c.2002A>G	missense_variant
1712	137880167	rs773988691	C	A	p.Thr668Asn	p.Thr668Asn	c.2003C>A	missense_variant
1713	137880168		C	G	p.Thr668Thr	p.Thr668Thr	c.2004C>G	synonymous_variant
1714	137880168	rs759185797	C	T	p.Thr668Thr	p.Thr668Thr	c.2004C>T	synonymous_variant
1715	137880169	rs1776400561	A	G	p.Met669Val	p.Met669Val	c.2005A>G	missense_variant
1716	137880170	rs764633014	T	C	p.Met669Thr	p.Met669Thr	c.2006T>C	missense_variant
1717	137880171		G	A	p.Met669Ile	p.Met669Ile	c.2007G>A	missense_variant
1718	137880175	rs1201185543	G	A	p.Glu671Lys	p.Glu671Lys	c.2011G>A	missense_variant
1719	137880180	rs777054439	A	T	p.Gly672Gly	p.Gly672Gly	c.2016A>T	synonymous_variant
1720	137880185	rs1776401028	G	A	p.Cys674Tyr	p.Cys674Tyr	c.2021G>A	missense_variant
1721	137880192	rs1476970838	G	A	p.Lys676Lys	p.Lys676Lys	c.2028G>A	synonymous_variant
1722	137880193		T	G	p.Cys677Gly	p.Cys677Gly	c.2029T>G	missense_variant
1723	137880197		T	C	p.Phe678Ser	p.Phe678Ser	c.2033T>C	missense_variant
1724	137880199		A	C	p.Ile679Leu	p.Ile679Leu	c.2035A>C	missense_variant
1725	137880200	rs140610274	T	C	p.Ile679Thr	p.Ile679Thr	c.2036T>C	missense_variant
1726	137880209		A	C	p.Gln682Pro	p.Gln682Pro	c.2045A>C	missense_variant
1727	137880211		A	G	p.Asn683Asp	p.Asn683Asp	c.2047A>G	missense_variant
1728	137880213	rs961008678	T	G	p.Asn683Lys	p.Asn683Lys	c.2049T>G	missense_variant
1729	137880213	rs961008678	T	C	p.Asn683Asn	p.Asn683Asn	c.2049T>C	synonymous_variant
1730	137880215		A	G	p.Gln684Arg	p.Gln684Arg	c.2051A>G	missense_variant
1731	137880217	rs765478795	A	G	p.Arg685Gly	p.Arg685Gly	c.2053A>G	missense_variant
1732	137880218		G	A	p.Arg685Lys	p.Arg685Lys	c.2054G>A	missense_variant
1733	137880222	rs1776402077	T	C	p.Phe686Phe	p.Phe686Phe	c.2058T>C	synonymous_variant
1734	137880226		G	A	p.Glu688Lys	p.Glu688Lys	c.2062G>A	missense_variant
1735	137880231	rs1161508319	C	T	p.Ala689Ala	p.Ala689Ala	c.2067C>T	synonymous_variant
1736	137880232	rs1776402839	A	G	p.Lys690Glu	p.Lys690Glu	c.2068A>G	missense_variant
1737	137880233		A	G	p.Lys690Arg	p.Lys690Arg	c.2069A>G	missense_variant
1738	137880237		G	C	p.Arg691Ser	p.Arg691Ser	c.2073G>C	missense_variant
1739	137880238	rs1390734628	A	T	p.Thr692Ser	p.Thr692Ser	c.2074A>T	missense_variant
1740	137880239		C	A	p.Thr692Lys	p.Thr692Lys	c.2075C>A	missense_variant
1741	137880240		A	G	p.Thr692Thr	p.Thr692Thr	c.2076A>G	synonymous_variant
1742	137880244		G	A	p.Glu694Lys	p.Glu694Lys	c.2080G>A	missense_variant
1743	137880245	rs563370728	A	G	p.Glu694Gly	p.Glu694Gly	c.2081A>G	missense_variant
1744	137880246	rs1562274117	G	A	p.Glu694Glu	p.Glu694Glu	c.2082G>A	synonymous_variant
1745	137880247		C	A	p.Gln695Lys	p.Gln695Lys	c.2083C>A	missense_variant
1746	137880247	rs1562274122	C	T	p.Gln695Ter	p.Gln695Ter	c.2083C>T	stop_gained
1747	137880250		C	A	p.Leu696Met	p.Leu696Met	c.2086C>A	missense_variant
1748	137880255	rs1320711987	G	A	c.2088+3G>A		c.2088+3G>A	intron_variant
1749	137880258		A	T	c.2088+6A>T		c.2088+6A>T	intron_variant
1750	137880261	rs758605580	C	T	c.2088+9C>T		c.2088+9C>T	intron_variant
1751	137880261	rs758605580	C	G	c.2088+9C>G		c.2088+9C>G	intron_variant
1752	137880263	rs1776403829	T	TGGA	c.2088+16_2088+18dup		c.2088+16_2088+18dup	intron_variant
1753	137880263	rs776032970	TG	T	c.2088+13del		c.2088+13del	intron_variant
1754	137880265	rs751606748	G	A	c.2088+13G>A		c.2088+13G>A	intron_variant
1755	137880266		A	G	c.2088+14A>G		c.2088+14A>G	intron_variant
1756	137880271		C	A	c.2088+19C>A		c.2088+19C>A	intron_variant
1757	137880271	rs755058778	C	G	c.2088+19C>G		c.2088+19C>G	intron_variant
1758	137880271		C	T	c.2088+19C>T		c.2088+19C>T	intron_variant
1759	137880272	rs1234637637	T	C	c.2088+20T>C		c.2088+20T>C	intron_variant
1760	137880272	rs1234637637	T	G	c.2088+20T>G		c.2088+20T>G	intron_variant
1761	137880278	rs573683859	T	C	c.2088+26T>C		c.2088+26T>C	intron_variant
1762	137880279		C	T	c.2088+27C>T		c.2088+27C>T	intron_variant
1763	137880280	rs1776404445	C	G	c.2088+28C>G		c.2088+28C>G	intron_variant
1764	137880283		C	T	c.2088+31C>T		c.2088+31C>T	intron_variant
1765	137880283	rs1224212350	C	G	c.2088+31C>G		c.2088+31C>G	intron_variant
1766	137880284	rs1286087472	C	T	c.2088+32C>T		c.2088+32C>T	intron_variant
1767	137880284	rs1286087472	C	A	c.2088+32C>A		c.2088+32C>A	intron_variant
1768	137880285	rs371423151	C	G	c.2088+33C>G		c.2088+33C>G	intron_variant
1769	137880285	rs371423151	C	T	c.2088+33C>T		c.2088+33C>T	intron_variant
1770	137880286	rs1216187053	G	T	c.2088+34G>T		c.2088+34G>T	intron_variant
1771	137880286	rs1216187053	G	A	c.2088+34G>A		c.2088+34G>A	intron_variant
1772	137880287		T	A	c.2088+35T>A		c.2088+35T>A	intron_variant
1773	137880288	rs1258542165	G	A	c.2088+36G>A		c.2088+36G>A	intron_variant
1774	137880289		T	C	c.2088+37T>C		c.2088+37T>C	intron_variant
1775	137880290		G	A	c.2088+38G>A		c.2088+38G>A	intron_variant
1776	137880293	rs376764527	C	G	c.2088+41C>G		c.2088+41C>G	intron_variant
1777	137880293	rs376764527	C	T	c.2088+41C>T		c.2088+41C>T	intron_variant
1778	137880293	rs376764527	C	A	c.2088+41C>A		c.2088+41C>A	intron_variant
1779	137880294	rs78919104	G	A	c.2088+42G>A		c.2088+42G>A	intron_variant
1780	137880294	rs78919104	G	T	c.2088+42G>T		c.2088+42G>T	intron_variant
1781	137880295		A	G	c.2088+43A>G		c.2088+43A>G	intron_variant
1782	137880298	rs764802710	CT	C	c.2088+51del		c.2088+51del	intron_variant
1783	137880298	rs745363953	C	T	c.2088+46C>T		c.2088+46C>T	intron_variant
1784	137880302		T	C	c.2088+50T>C		c.2088+50T>C	intron_variant
1785	137880304	rs771435230	G	A	c.2088+52G>A		c.2088+52G>A	intron_variant
1786	137880304	rs771435230	G	C	c.2088+52G>C		c.2088+52G>C	intron_variant
1787	137880306		T	C	c.2088+54T>C		c.2088+54T>C	intron_variant
1788	137880308	rs565245224	G	T	c.2088+56G>T		c.2088+56G>T	intron_variant
1789	137880309		A	G	c.2088+57A>G		c.2088+57A>G	intron_variant
1790	137880310		G	A	c.2088+58G>A		c.2088+58G>A	intron_variant
1791	137880311		C	G	c.2088+59C>G		c.2088+59C>G	intron_variant
1792	137880311	rs1163579501	C	T	c.2088+59C>T		c.2088+59C>T	intron_variant
1793	137880312	rs374703901	G	A	c.2088+60G>A		c.2088+60G>A	intron_variant
1794	137880316		TCTAC	T	c.2088+66_2088+69del		c.2088+66_2088+69del	intron_variant
1795	137880316		T	C	c.2088+64T>C		c.2088+64T>C	intron_variant
1796	137880318		T	C	c.2088+66T>C		c.2088+66T>C	intron_variant
1797	137880319	rs1776406207	A	G	c.2088+67A>G		c.2088+67A>G	intron_variant
1798	137880320	rs924033686	C	T	c.2088+68C>T		c.2088+68C>T	intron_variant
1799	137880321	rs185915470	C	T	c.2088+69C>T		c.2088+69C>T	intron_variant
1800	137880321	rs185915470	C	G	c.2088+69C>G		c.2088+69C>G	intron_variant
1801	137880322	rs551298480	G	C	c.2088+70G>C		c.2088+70G>C	intron_variant
1802	137880322	rs551298480	G	A	c.2088+70G>A		c.2088+70G>A	intron_variant
1803	137880322	rs551298480	G	T	c.2088+70G>T		c.2088+70G>T	intron_variant
1804	137880323	rs1328603356	A	G	c.2088+71A>G		c.2088+71A>G	intron_variant
1805	137880325	rs1582895904	A	G	c.2088+73A>G		c.2088+73A>G	intron_variant
1806	137880325		A	C	c.2088+73A>C		c.2088+73A>C	intron_variant
1807	137880326		G	A	c.2088+74G>A		c.2088+74G>A	intron_variant
1808	137880326		G	GT	c.2088+75dup		c.2088+75dup	intron_variant
1809	137880327	rs1266249790	T	G	c.2088+75T>G		c.2088+75T>G	intron_variant
1810	137880961		C	T	c.2089-74C>T		c.2089-74C>T	intron_variant
1811	137880962		A	T	c.2089-73A>T		c.2089-73A>T	intron_variant
1812	137880963		T	A	c.2089-72T>A		c.2089-72T>A	intron_variant
1813	137880963	rs1465066898	T	C	c.2089-72T>C		c.2089-72T>C	intron_variant
1814	137880964		T	C	c.2089-71T>C		c.2089-71T>C	intron_variant
1815	137880965	rs1776430905	G	T	c.2089-70G>T		c.2089-70G>T	intron_variant
1816	137880966	rs1031029808	T	G	c.2089-69T>G		c.2089-69T>G	intron_variant
1817	137880969		T	C	c.2089-66T>C		c.2089-66T>C	intron_variant
1818	137880972	rs905360124	C	T	c.2089-63C>T		c.2089-63C>T	intron_variant
1819	137880972		C	A	c.2089-63C>A		c.2089-63C>A	intron_variant
1820	137880972		C	G	c.2089-63C>G		c.2089-63C>G	intron_variant
1821	137880974	rs1776431097	C	G	c.2089-61C>G		c.2089-61C>G	intron_variant
1822	137880974		C	T	c.2089-61C>T		c.2089-61C>T	intron_variant
1823	137880976	rs956997810	A	C	c.2089-59A>C		c.2089-59A>C	intron_variant
1824	137880980		A	G	c.2089-55A>G		c.2089-55A>G	intron_variant
1825	137880982	rs1006299200	T	C	c.2089-53T>C		c.2089-53T>C	intron_variant
1826	137880984		T	G	c.2089-51T>G		c.2089-51T>G	intron_variant
1827	137880989	rs1220260279	A	G	c.2089-46A>G		c.2089-46A>G	intron_variant
1828	137880989	rs1220260279	A	C	c.2089-46A>C		c.2089-46A>C	intron_variant
1829	137880990		A	G	c.2089-45A>G		c.2089-45A>G	intron_variant
1830	137880990		A	C	c.2089-45A>C		c.2089-45A>C	intron_variant
1831	137880992	rs762169126	A	G	c.2089-43A>G		c.2089-43A>G	intron_variant
1832	137880993	rs189005032	G	A	c.2089-42G>A		c.2089-42G>A	intron_variant
1833	137880994	rs1776432032	T	C	c.2089-41T>C		c.2089-41T>C	intron_variant
1834	137880996	rs1378878718	T	C	c.2089-39T>C		c.2089-39T>C	intron_variant
1835	137881000		G	T	c.2089-35G>T		c.2089-35G>T	intron_variant
1836	137881001		A	G	c.2089-34A>G		c.2089-34A>G	intron_variant
1837	137881007		T	C	c.2089-28T>C		c.2089-28T>C	intron_variant
1838	137881008		A	G	c.2089-27A>G		c.2089-27A>G	intron_variant
1839	137881010	rs955159264	T	C	c.2089-25T>C		c.2089-25T>C	intron_variant
1840	137881011	rs1776432588	G	A	c.2089-24G>A		c.2089-24G>A	intron_variant
1841	137881013		T	C	c.2089-22T>C		c.2089-22T>C	intron_variant
1842	137881016	rs1776432736	G	A	c.2089-19G>A		c.2089-19G>A	intron_variant
1843	137881020	rs972453560	G	C	c.2089-15G>C		c.2089-15G>C	intron_variant
1844	137881021		T	A	c.2089-14T>A		c.2089-14T>A	intron_variant
1845	137881022	rs1313837893	T	TC	c.2089-12dup		c.2089-12dup	intron_variant
1846	137881024		T	C	c.2089-11T>C		c.2089-11T>C	intron_variant
1847	137881027		C	G	c.2089-8C>G		c.2089-8C>G	splice_region_variant
1848	137881030	rs1562274571	C	T	c.2089-5C>T		c.2089-5C>T	splice_region_variant
1849	137881031	rs1375751831	T	A	c.2089-4T>A		c.2089-4T>A	splice_region_variant
1850	137881036	rs201429571	G	A	p.Arg697Lys	p.Arg697Lys	c.2090G>A	missense_variant
1851	137881037		A	T	p.Arg697Ser	p.Arg697Ser	c.2091A>T	missense_variant
1852	137881037		A	G	p.Arg697Arg	p.Arg697Arg	c.2091A>G	splice_region_variant
1853	137881038		T	G	p.Ser698Ala	p.Ser698Ala	c.2092T>G	missense_variant
1854	137881039	rs763346708	C	T	p.Ser698Leu	p.Ser698Leu	c.2093C>T	missense_variant
1855	137881039		C	G	p.Ser698Trp	p.Ser698Trp	c.2093C>G	missense_variant
1856	137881039		C	A	p.Ser698Ter	p.Ser698Ter	c.2093C>A	stop_gained
1857	137881040	rs766562483	G	T	p.Ser698Ser	p.Ser698Ser	c.2094G>T	synonymous_variant
1858	137881040		G	C	p.Ser698Ser	p.Ser698Ser	c.2094G>C	synonymous_variant
1859	137881040	rs766562483	G	A	p.Ser698Ser	p.Ser698Ser	c.2094G>A	synonymous_variant
1860	137881042	rs986729047	G	A	p.Ser699Asn	p.Ser699Asn	c.2096G>A	missense_variant
1861	137881043		C	A	p.Ser699Arg	p.Ser699Arg	c.2097C>A	missense_variant
1862	137881043	rs1239716309	C	G	p.Ser699Arg	p.Ser699Arg	c.2097C>G	missense_variant
1863	137881045		A	C	p.Gln700Pro	p.Gln700Pro	c.2099A>C	missense_variant
1864	137881047	rs772293188	C	T	p.Arg701Cys	p.Arg701Cys	c.2101C>T	missense_variant
1865	137881047	rs772293188	C	A	p.Arg701Ser	p.Arg701Ser	c.2101C>A	missense_variant
1866	137881048	rs775745583	G	A	p.Arg701His	p.Arg701His	c.2102G>A	missense_variant
1867	137881049		C	T	p.Arg701Arg	p.Arg701Arg	c.2103C>T	synonymous_variant
1868	137881050	rs1239202557	A	G	p.Arg702Gly	p.Arg702Gly	c.2104A>G	missense_variant
1869	137881054		A	T	p.Asp703Val	p.Asp703Val	c.2108A>T	missense_variant
1870	137881055	rs1280770245	T	C	p.Asp703Asp	p.Asp703Asp	c.2109T>C	synonymous_variant
1871	137881056		G	C	p.Val704Leu	p.Val704Leu	c.2110G>C	missense_variant
1872	137881057	rs767426499	T	C	p.Val704Ala	p.Val704Ala	c.2111T>C	missense_variant
1873	137881058	rs752839491	G	T	p.Val704Val	p.Val704Val	c.2112G>T	synonymous_variant
1874	137881058	rs752839491	G	A	p.Val704Val	p.Val704Val	c.2112G>A	synonymous_variant
1875	137881062	rs1255599518	C	G	p.Arg706Gly	p.Arg706Gly	c.2116C>G	missense_variant
1876	137881062	rs1255599518	C	T	p.Arg706Ter	p.Arg706Ter	c.2116C>T	stop_gained
1877	137881063	rs3734553	G	A	p.Arg706Gln	p.Arg706Gln	c.2117G>A	missense_variant
1878	137881067	rs974136210	C	T	p.Thr707Thr	p.Thr707Thr	c.2121C>T	synonymous_variant
1879	137881070		A	G	p.Thr708Thr	p.Thr708Thr	c.2124A>G	synonymous_variant
1880	137881071		C	A	p.Gln709Lys	p.Gln709Lys	c.2125C>A	missense_variant
1881	137881072	rs530746098	A	C	p.Gln709Pro	p.Gln709Pro	c.2126A>C	missense_variant
1882	137881072		A	G	p.Gln709Arg	p.Gln709Arg	c.2126A>G	missense_variant
1883	137881074	rs1776436980	A	G	p.Ser710Gly	p.Ser710Gly	c.2128A>G	missense_variant
1884	137881075		G	A	p.Ser710Asn	p.Ser710Asn	c.2129G>A	missense_variant
1885	137881075		G	C	p.Ser710Thr	p.Ser710Thr	c.2129G>C	missense_variant
1886	137881076	rs1430053563	C	T	p.Ser710Ser	p.Ser710Ser	c.2130C>T	synonymous_variant
1887	137881077	rs1236927449	A	C	p.Thr711Pro	p.Thr711Pro	c.2131A>C	missense_variant
1888	137881082	rs753658407	A	G	p.Ser712Ser	p.Ser712Ser	c.2136A>G	synonymous_variant
1889	137881085		G	A	p.Arg713Arg	p.Arg713Arg	c.2139G>A	synonymous_variant
1890	137881085		G	T	p.Arg713Ser	p.Arg713Ser	c.2139G>T	missense_variant
1891	137881086	rs369155845	C	A	p.Pro714Thr	p.Pro714Thr	c.2140C>A	missense_variant
1892	137881086	rs369155845	C	T	p.Pro714Ser	p.Pro714Ser	c.2140C>T	missense_variant
1893	137881086	rs369155845	C	G	p.Pro714Ala	p.Pro714Ala	c.2140C>G	missense_variant
1894	137881089	rs760432930	A	G	p.Lys715Glu	p.Lys715Glu	c.2143A>G	missense_variant
1895	137881090	rs1056180816	A	C	p.Lys715Thr	p.Lys715Thr	c.2144A>C	missense_variant
1896	137881092	rs745470461	T	G	p.Cys716Gly	p.Cys716Gly	c.2146T>G	missense_variant
1897	137881093		G	A	p.Cys716Tyr	p.Cys716Tyr	c.2147G>A	missense_variant
1898	137881093	rs1776438573	G	C	p.Cys716Ser	p.Cys716Ser	c.2147G>C	missense_variant
1899	137881094	rs1776438750	C	T	p.Cys716Cys	p.Cys716Cys	c.2148C>T	synonymous_variant
1900	137881095		G	T	p.Ala717Ser	p.Ala717Ser	c.2149G>T	missense_variant
1901	137881095	rs561168863	G	A	p.Ala717Thr	p.Ala717Thr	c.2149G>A	missense_variant
1902	137881097		C	T	p.Ala717Ala	p.Ala717Ala	c.2151C>T	synonymous_variant
1903	137881098	rs1400896020	C	T	p.Arg718Trp	p.Arg718Trp	c.2152C>T	missense_variant
1904	137881099	rs779416381	G	A	p.Arg718Gln	p.Arg718Gln	c.2153G>A	missense_variant
1905	137881100	rs145731932	G	A	p.Arg718Arg	p.Arg718Arg	c.2154G>A	synonymous_variant
1906	137881101	rs2114515960	G	A	p.Ala719Thr	p.Ala719Thr	c.2155G>A	missense_variant
1907	137881103	rs1374655273	C	T	p.Ala719Ala	p.Ala719Ala	c.2157C>T	synonymous_variant
1908	137881104	rs2114516024	T	G	p.Ser720Ala	p.Ser720Ala	c.2158T>G	missense_variant
1909	137881107	rs770253229	T	G	p.Cys721Gly	p.Cys721Gly	c.2161T>G	missense_variant
1910	137881108		G	C	p.Cys721Ser	p.Cys721Ser	c.2162G>C	missense_variant
1911	137881108		G	T	p.Cys721Phe	p.Cys721Phe	c.2162G>T	missense_variant
1912	137881111	rs1776439899	A	G	p.Lys722Arg	p.Lys722Arg	c.2165A>G	missense_variant
1913	137881115	rs1303885847	C	A	p.Asn723Lys	p.Asn723Lys	c.2169C>A	missense_variant
1914	137881115	rs1303885847	C	T	p.Asn723Asn	p.Asn723Asn	c.2169C>T	synonymous_variant
1915	137881116		A	C	p.Ile724Leu	p.Ile724Leu	c.2170A>C	missense_variant
1916	137881117		T	C	p.Ile724Thr	p.Ile724Thr	c.2171T>C	missense_variant
1917	137881120		T	C	p.Leu725Pro	p.Leu725Pro	c.2174T>C	missense_variant
1918	137881121	rs140354477	G	A	p.Leu725Leu	p.Leu725Leu	c.2175G>A	synonymous_variant
1919	137881126	rs2114516246	G	A	p.Cys727Tyr	p.Cys727Tyr	c.2180G>A	missense_variant
1920	137881128	rs373799889	C	T	p.Arg728Cys	p.Arg728Cys	c.2182C>T	missense_variant
1921	137881129	rs776383838	G	A	p.Arg728His	p.Arg728His	c.2183G>A	missense_variant
1922	137881133	rs771242660	C	T	p.Ser729Ser	p.Ser729Ser	c.2187C>T	synonymous_variant
1923	137881134	rs774778736	G	A	p.Glu730Lys	p.Glu730Lys	c.2188G>A	missense_variant
1924	137881139	rs566459368	G	A	p.Glu731Glu	p.Glu731Glu	c.2193G>A	synonymous_variant
1925	137881139	rs566459368	G	C	p.Glu731Asp	p.Glu731Asp	c.2193G>C	missense_variant
1926	137881139		G	T	p.Glu731Asp	p.Glu731Asp	c.2193G>T	missense_variant
1927	137881142		C	T	p.Leu732Leu	p.Leu732Leu	c.2196C>T	synonymous_variant
1928	137881142	rs2114516406	C	G	p.Leu732Leu	p.Leu732Leu	c.2196C>G	synonymous_variant
1929	137881146	rs1052554166	A	G	p.Met734Val	p.Met734Val	c.2200A>G	missense_variant
1930	137881147		T	G	p.Met734Arg	p.Met734Arg	c.2201T>G	missense_variant
1931	137881151	rs767841490	G	A	p.Glu735Glu	p.Glu735Glu	c.2205G>A	synonymous_variant
1932	137881151		G	T	p.Glu735Asp	p.Glu735Asp	c.2205G>T	missense_variant
1933	137881152	rs1457721551	T	C	p.Cys736Arg	p.Cys736Arg	c.2206T>C	missense_variant
1934	137881157	rs1194733647	G	A	p.Gln737Gln	p.Gln737Gln	c.2211G>A	synonymous_variant
1935	137881158	rs2114516545	C	T	p.His738Tyr	p.His738Tyr	c.2212C>T	missense_variant
1936	137881159	rs199673474	A	T	p.His738Leu	p.His738Leu	c.2213A>T	missense_variant
1937	137881159		A	G	p.His738Arg	p.His738Arg	c.2213A>G	missense_variant
1938	137881160		T	G	p.His738Gln	p.His738Gln	c.2214T>G	missense_variant
1939	137881166		C	T	p.Asn740Asn	p.Asn740Asn	c.2220C>T	synonymous_variant
1940	137881172		G	A	p.Arg742Arg	p.Arg742Arg	c.2226G>A	synonymous_variant
1941	137881172		G	T	p.Arg742Ser	p.Arg742Ser	c.2226G>T	missense_variant
1942	137881173	rs552233795	A	G	p.Met743Val	p.Met743Val	c.2227A>G	missense_variant
1943	137881173	rs552233795	A	T	p.Met743Leu	p.Met743Leu	c.2227A>T	missense_variant
1944	137881177	rs150355046	G	A	p.Gly744Asp	p.Gly744Asp	c.2231G>A	missense_variant
1945	137881177		G	C	p.Gly744Ala	p.Gly744Ala	c.2231G>C	missense_variant
1946	137881178	rs1472782728	C	G	p.Gly744Gly	p.Gly744Gly	c.2232C>G	synonymous_variant
1947	137881179	rs757292177	C	T	p.Pro745Ser	p.Pro745Ser	c.2233C>T	missense_variant
1948	137881180	rs892427607	C	T	p.Pro745Leu	p.Pro745Leu	c.2234C>T	missense_variant
1949	137881181	rs1776444720	T	C	p.Pro745Pro	p.Pro745Pro	c.2235T>C	synonymous_variant
1950	137881184		G	T	p.Gly746Gly	p.Gly746Gly	c.2238G>T	synonymous_variant
1951	137881184	rs1172214739	G	A	p.Gly746Gly	p.Gly746Gly	c.2238G>A	synonymous_variant
1952	137881185	rs1397420807	G	A	p.Ala747Thr	p.Ala747Thr	c.2239G>A	missense_variant
1953	137881186	rs1323621461	C	T	p.Ala747Val	p.Ala747Val	c.2240C>T	missense_variant
1954	137881187		C	T	p.Ala747Ala	p.Ala747Ala	c.2241C>T	synonymous_variant
1955	137881187	rs997933611	C	G	p.Ala747Ala	p.Ala747Ala	c.2241C>G	synonymous_variant
1956	137881187		C	A	p.Ala747Ala	p.Ala747Ala	c.2241C>A	synonymous_variant
1957	137881189	rs1483594433	A	G	p.His748Arg	p.His748Arg	c.2243A>G	missense_variant
1958	137881189	rs1483594433	A	C	p.His748Pro	p.His748Pro	c.2243A>C	missense_variant
1959	137881190	rs778784894	C	A	p.His748Gln	p.His748Gln	c.2244C>A	missense_variant
1960	137881190	rs778784894	C	T	p.His748His	p.His748His	c.2244C>T	synonymous_variant
1961	137881191	rs568826568	C	T	p.Arg749Trp	p.Arg749Trp	c.2245C>T	missense_variant
1962	137881192	rs201238112	G	A	p.Arg749Gln	p.Arg749Gln	c.2246G>A	missense_variant
1963	137881194	rs1384904933	G	C	p.Gly750Arg	p.Gly750Arg	c.2248G>C	missense_variant
1964	137881195	rs1016313423	G	A	p.Gly750Asp	p.Gly750Asp	c.2249G>A	missense_variant
1965	137881195	rs1016313423	G	T	p.Gly750Val	p.Gly750Val	c.2249G>T	missense_variant
1966	137881197	rs2114517175	G	A	p.Glu751Lys	p.Glu751Lys	c.2251G>A	missense_variant
1967	137881200	rs138068339	C	T	p.Pro752Ser	p.Pro752Ser	c.2254C>T	missense_variant
1968	137881203	rs1316276096	G	A	p.Ala753Thr	p.Ala753Thr	c.2257G>A	missense_variant
1969	137881205	rs1776446793	C	T	p.Ala753Ala	p.Ala753Ala	c.2259C>T	synonymous_variant
1970	137881206	rs779794658	C	A	p.Pro754Thr	p.Pro754Thr	c.2260C>A	missense_variant
1971	137881206	rs779794658	C	G	p.Pro754Ala	p.Pro754Ala	c.2260C>G	missense_variant
1972	137881207	rs746478308	C	T	p.Pro754Leu	p.Pro754Leu	c.2261C>T	missense_variant
1973	137881208	rs567631407	C	T	p.Pro754Pro	p.Pro754Pro	c.2262C>T	synonymous_variant
1974	137881209	rs780709741	G	A	p.Glu755Lys	p.Glu755Lys	c.2263G>A	missense_variant
1975	137881210		A	T	p.Glu755Val	p.Glu755Val	c.2264A>T	missense_variant
1976	137881213	rs749724405	A	C	p.Asp756Ala	p.Asp756Ala	c.2267A>C	missense_variant
1977	137881213	rs749724405	A	T	p.Asp756Val	p.Asp756Val	c.2267A>T	missense_variant
1978	137881213	rs775280214	A	AC	p.Lys759GlnfsTer10	p.Lys759GlnfsTer10	c.2274dup	frameshift_variant
1979	137881213		AC	A	p.Lys759SerfsTer57	p.Lys759SerfsTer57	c.2274del	frameshift_variant
1980	137881214	rs1214884045	C	T	p.Asp756Asp	p.Asp756Asp	c.2268C>T	synonymous_variant
1981	137881214		C	A	p.Asp756Glu	p.Asp756Glu	c.2268C>A	missense_variant
1982	137881215	rs771436999	C	A	p.Pro757Thr	p.Pro757Thr	c.2269C>A	missense_variant
1983	137881215	rs771436999	C	T	p.Pro757Ser	p.Pro757Ser	c.2269C>T	missense_variant
1984	137881216		C	G	p.Pro757Arg	p.Pro757Arg	c.2270C>G	missense_variant
1985	137881217	rs1018151448	C	T	p.Pro757Pro	p.Pro757Pro	c.2271C>T	synonymous_variant
1986	137881218	rs1776448840	C	A	p.Pro758Thr	p.Pro758Thr	c.2272C>A	missense_variant
1987	137881219	rs377038705	C	G	p.Pro758Arg	p.Pro758Arg	c.2273C>G	missense_variant
1988	137881219	rs377038705	C	A	p.Pro758His	p.Pro758His	c.2273C>A	missense_variant
1989	137881219	rs377038705	C	T	p.Pro758Leu	p.Pro758Leu	c.2273C>T	missense_variant
1990	137881220	rs1209684809	C	A	p.Pro758Pro	p.Pro758Pro	c.2274C>A	synonymous_variant
1991	137881220	rs1209684809	C	G	p.Pro758Pro	p.Pro758Pro	c.2274C>G	synonymous_variant
1992	137881222	rs1776449333	A	G	p.Lys759Arg	p.Lys759Arg	c.2276A>G	missense_variant
1993	137881223	rs1369791374	G	A	p.Lys759Lys	p.Lys759Lys	c.2277G>A	synonymous_variant
1994	137881226	rs772156613	G	A	p.Gln760Gln	p.Gln760Gln	c.2280G>A	synonymous_variant
1995	137881227	rs2114517667	C	T	p.Arg761Cys	p.Arg761Cys	c.2281C>T	missense_variant
1996	137881228	rs368859219	G	A	p.Arg761His	p.Arg761His	c.2282G>A	missense_variant
1997	137881228	rs368859219	G	T	p.Arg761Leu	p.Arg761Leu	c.2282G>T	missense_variant
[truncated: 805 more rows]
