# Supplementary material for: Genetic Variations in TNFAIP3 and CTLA4 and Their Association with Circulating TNF-α and sCTLA4 Levels in Kurdish Patients with Rheumatoid Arthritis
Source: Genes (Basel). 2026 Jul 18;17(7):821. doi: 10.3390/genes17070821 (PMC13409714; doi:10.3390/genes17070821)
Supplement: Supplementary file 1 [file genes-17-00821-s001.zip › Supplementary Table S4. GeneMANIA.xlsx]

## Sheet: Sheet1
Supplementary table S4. The interaction between TNFAIP3 and CTLA4 gene and their related genes retrieved from GeneMania database
	Entity 1	Entity 2	Weight	Network group	Network
1	TNFAIP3	CD80	0.00610101	Co-expression	Rieger-Chu-2004
2	TNFAIP3	FYN	0.0156233	Co-expression	Alizadeh-Staudt-2000
3	TNFAIP3	FYN	0.0136885	Co-expression	Perou-Botstein-2000
4	TNFAIP3	FYN	0.0070005	Co-expression	Rosenwald-Staudt-2001
5	TNFAIP3	IKBKE	0.0146829	Co-expression	Burington-Shaughnessy-2008
6	TNFAIP3	IKBKE	0.0850974	Physical Interactions	IREF-reactome
7	TNFAIP3	IKBKE	0.0850974	Physical Interactions	Vastrik-Stein-2007
8	TNFAIP3	IKBKE	0.013372	Physical Interactions	BIOGRID-SMALL-SCALE-STUDIES
9	TNFAIP3	IRF7	0.0084103	Co-expression	Rosenwald-Staudt-2001
10	TNFAIP3	IRF7	0.017038	Co-localization	Johnson-Shoemaker-2003
11	TNFAIP3	IRF7	0.410596	Physical Interactions	IREF-quickgo
12	TNFAIP3	IRF7	0.018005	Physical Interactions	BIOGRID-SMALL-SCALE-STUDIES
13	TNFAIP3	IRF7	0.0698692	Physical Interactions	IREF-innatedb
14	TNFAIP3	RIPK2	0.0137926	Co-expression	Arijs-Rutgeerts-2009
15	TNFAIP3	RIPK2	0.00451778	Co-expression	Jiang-de Kok-2017
16	TNFAIP3	RIPK2	0.0661343	Pathway	Wu-Stein-2010
17	TNFAIP3	RIPK2	0.0568358	Physical Interactions	IREF-reactome
18	TNFAIP3	RIPK2	0.0568358	Physical Interactions	Vastrik-Stein-2007
19	TNFAIP3	RIPK2	0.0902482	Predicted	I2D-INNATEDB-Mouse2Human
20	TNFAIP3	STAT5B	0.0128841	Co-expression	Boldrick-Relman-2002
21	TNFAIP3	STAT5B	0.000807174	Genetic Interactions	Lin-Smith-2010
22	TNFAIP3	TAX1BP1	1	Pathway	REACTOME
23	TNFAIP3	TAX1BP1	0.366028	Physical Interactions	IREF-reactome
24	TNFAIP3	TAX1BP1	0.366028	Physical Interactions	Vastrik-Stein-2007
25	TNFAIP3	TAX1BP1	0.410596	Physical Interactions	IREF-quickgo
26	TNFAIP3	TAX1BP1	0.0993934	Physical Interactions	Van Quickelberghe-Gevaert-2018
27	TNFAIP3	TAX1BP1	0.0182414	Physical Interactions	BIOGRID-SMALL-SCALE-STUDIES
28	TNFAIP3	TAX1BP1	0.156845	Physical Interactions	IREF-innatedb
29	TNFAIP3	TAX1BP1	0.0664372	Physical Interactions	Huttlin-Harper-2017
30	TNFAIP3	TAX1BP1	0.174027	Physical Interactions	IREF-mint
31	TNFAIP3	TAX1BP1	0.162571	Physical Interactions	IREF-spike
32	TNFAIP3	TAX1BP1	0.0592862	Physical Interactions	IREF-huri
33	TNFAIP3	TAX1BP1	0.386157	Predicted	Wu-Stein-2010
34	TNFAIP3	TAX1BP1	0.196165	Predicted	I2D-IntAct-Mouse2Human
35	TNFAIP3	TAX1BP1	0.121529	Predicted	I2D-INNATEDB-Mouse2Human
36	TNFAIP3	TAX1BP1	0.0827042	Predicted	I2D-BioGRID-Mouse2Human
37	TNFAIP3	TBK1	0.0538944	Physical Interactions	IREF-reactome
38	TNFAIP3	TBK1	0.0538944	Physical Interactions	Vastrik-Stein-2007
39	TNFAIP3	TBK1	0.0651312	Physical Interactions	Van Quickelberghe-Gevaert-2018
40	TNFAIP3	TBK1	0.00755912	Physical Interactions	BIOGRID-SMALL-SCALE-STUDIES
41	TNFAIP3	TBK1	0.308943	Physical Interactions	Sowa-Harper-2009
42	TNFAIP3	TBK1	0.0521456	Physical Interactions	IREF-spike
43	TNFAIP3	TNF	0.0156493	Co-expression	Ramaswamy-Golub-2001
44	TNFAIP3	TNF	0.0128641	Co-expression	Alizadeh-Staudt-2000
45	TNFAIP3	TNF	0.0161114	Co-expression	Boldrick-Relman-2002
46	TNFAIP3	TNF	0.0186583	Co-expression	Arijs-Rutgeerts-2009
47	TNFAIP3	TNF	0.00957883	Co-expression	Jiang-de Kok-2017
48	TNFAIP3	TNF	0.0105857	Co-expression	Wang-Cheung-2015
49	TNFAIP3	TNF	0.00769855	Co-expression	Rosenwald-Staudt-2001
50	TNFAIP3	TNF	0.0242102	Pathway	Wu-Stein-2010
51	TNFAIP3	TNF	0.0626465	Pathway	NCI_NATURE
52	TNFAIP3	TNF	0.0484997	Physical Interactions	Kupka-Walczak-2016
53	TNFAIP3	TNF	0.0437301	Physical Interactions	Van Quickelberghe-Gevaert-2018
54	TNFAIP3	TNF	0.0113446	Physical Interactions	BIOGRID-SMALL-SCALE-STUDIES
55	TNFAIP3	TNIP1	0.0113527	Co-expression	Rieger-Chu-2004
56	TNFAIP3	TNIP1	0.58961	Pathway	Wu-Stein-2010
57	TNFAIP3	TNIP1	0.410596	Physical Interactions	IREF-quickgo
58	TNFAIP3	TNIP1	0.00761121	Physical Interactions	Van Quickelberghe-Gevaert-2018
59	TNFAIP3	TNIP1	0.0196481	Physical Interactions	BIOGRID-SMALL-SCALE-STUDIES
60	TNFAIP3	TNIP1	0.0719512	Physical Interactions	IREF-mint
61	TNFAIP3	TNIP1	0.475703	Physical Interactions	Lim-Zoghbi-2006
62	TNFAIP3	TNIP1	0.133126	Physical Interactions	IREF-spike
63	TNFAIP3	TNIP1	0.120839	Physical Interactions	Wang-Yang-2011
64	TNFAIP3	TNIP1	0.0638222	Physical Interactions	IREF-huri
65	TNFAIP3	TNIP1	0.62532	Predicted	I2D-IntAct-Mouse2Human
66	TNFAIP3	TNIP1	0.416367	Predicted	I2D-INNATEDB-Mouse2Human
67	TNFAIP3	TNIP2	0.410596	Physical Interactions	IREF-quickgo
68	TNFAIP3	TNIP2	0.00503322	Physical Interactions	Van Quickelberghe-Gevaert-2018
69	TNFAIP3	TNIP2	0.0256154	Physical Interactions	BIOGRID-SMALL-SCALE-STUDIES
70	TNFAIP3	TNIP2	0.398843	Physical Interactions	IREF-mint
71	TNFAIP3	TNIP2	0.135593	Predicted	I2D-INNATEDB-Mouse2Human
72	TNFAIP3	TNIP3	0.0199035	Co-expression	Dobbin-Giordano-2005
73	TNFAIP3	TNIP3	0.197789	Physical Interactions	BIOGRID-SMALL-SCALE-STUDIES
74	TNFAIP3	TNIP3	0.453075	Predicted	I2D-BioGRID-Mouse2Human
75	TNFAIP3	ZFAND5	0.338143	Pathway	Wu-Stein-2010
76	TNFAIP3	ZFAND5	0.842676	Pathway	CELL_MAP
77	TNFAIP3	ZFAND5	0.277603	Physical Interactions	IREF-bind-translation
78	TNFAIP3	ZFAND5	0.500127	Physical Interactions	IREF-bind
79	TNFAIP3	ZFAND5	0.06319	Shared protein domains	INTERPRO
80	TNFAIP3	ZFAND5	0.0662711	Shared protein domains	PFAM
81	CTLA4	AP2M1	0.0528655	Physical Interactions	BIOGRID-SMALL-SCALE-STUDIES
82	CTLA4	AP2M1	0.831254	Physical Interactions	IREF-innatedb
83	CTLA4	AP2M1	1	Physical Interactions	IREF-mppi
84	CTLA4	AP2M1	0.220629	Physical Interactions	Lim-Zoghbi-2006
85	CTLA4	AP2M1	0.0714489	Physical Interactions	IREF-spike
86	CTLA4	AP2M1	0.0279492	Physical Interactions	IREF-biogrid
87	CTLA4	AP2M1	0.903855	Predicted	I2D-BioGRID-Mouse2Human
88	CTLA4	CD28	0.00845246	Co-localization	Johnson-Shoemaker-2003
89	CTLA4	CD28	0.145699	Pathway	Wu-Stein-2010
90	CTLA4	CD28	0.0152628	Shared protein domains	INTERPRO
91	CTLA4	CD28	0.00693441	Shared protein domains	PFAM
92	CTLA4	CD80	0.152565	Pathway	Wu-Stein-2010
93	CTLA4	CD80	0.15207	Physical Interactions	IREF-reactome
94	CTLA4	CD80	0.15207	Physical Interactions	Vastrik-Stein-2007
95	CTLA4	CD80	0.291975	Physical Interactions	BIOGRID-SMALL-SCALE-STUDIES
96	CTLA4	CD80	0.563016	Physical Interactions	IREF-bind-translation
97	CTLA4	CD80	0.553432	Physical Interactions	IREF-bind
98	CTLA4	CD80	0.446451	Physical Interactions	IREF-biogrid
99	CTLA4	CD80	0.0056477	Shared protein domains	PFAM
100	CTLA4	CD86	0.019757	Co-expression	Arijs-Rutgeerts-2009
101	CTLA4	CD86	0.327863	Co-localization	Chen-Huang-2014
102	CTLA4	CD86	0.1547	Pathway	Wu-Stein-2010
103	CTLA4	CD86	0.35988	Pathway	REACTOME
104	CTLA4	CD86	0.15207	Physical Interactions	IREF-reactome
105	CTLA4	CD86	0.15207	Physical Interactions	Vastrik-Stein-2007
106	CTLA4	CD86	0.337626	Physical Interactions	BIOGRID-SMALL-SCALE-STUDIES
107	CTLA4	CD86	0.0108154	Shared protein domains	INTERPRO
108	CTLA4	FOXP3	0.612732	Pathway	NCI_NATURE
109	CTLA4	FYN	0.00657169	Co-expression	Boldrick-Relman-2002
110	CTLA4	FYN	0.25386	Co-localization	Chen-Huang-2014
111	CTLA4	FYN	0.0319859	Physical Interactions	IREF-reactome
112	CTLA4	FYN	0.0319859	Physical Interactions	Vastrik-Stein-2007
113	CTLA4	FYN	0.0230731	Physical Interactions	BIOGRID-SMALL-SCALE-STUDIES
114	CTLA4	FYN	0.029308	Physical Interactions	IREF-biogrid
115	CTLA4	FYN	0.0360937	Predicted	Wu-Stein-2010
116	CTLA4	FYN	0.29295	Predicted	I2D-IntAct-Mouse2Human
117	CTLA4	FYN	0.196447	Predicted	I2D-BIND-Mouse2Human
118	CTLA4	IKBKE	0.00725314	Co-expression	Ramaswamy-Golub-2001
119	CTLA4	LRBA	1	Physical Interactions	IREF-dip
120	CTLA4	PTPN11	0.250312	Pathway	REACTOME
121	CTLA4	PTPN11	0.028424	Physical Interactions	IREF-reactome
122	CTLA4	PTPN11	0.028424	Physical Interactions	Vastrik-Stein-2007
123	CTLA4	PTPN11	0.0815043	Predicted	Wu-Stein-2010
124	CTLA4	STAT5B	0.308997	Co-localization	Chen-Huang-2014
125	CTLA4	STAT5B	0.071084	Physical Interactions	IREF-biogrid
126	CTLA4	YES1	0.0882068	Physical Interactions	IREF-reactome
127	CTLA4	YES1	0.0882068	Physical Interactions	Vastrik-Stein-2007
